# Supplementary material for: Activating antiviral immune responses potentiates immune checkpoint inhibition in glioblastoma models
Source: J Clin Invest. 2025 Mar 17;135(6):e183745. doi: 10.1172/JCI183745 (PMC11910234; doi:10.1172/JCI183745)
Supplement: Supporting data values [file jci-135-183745-s080.xlsx]

## Sheet: Figure 4B
Control	GBM
3.901	2305.03
11.8505	8021.57
37.967	442.653
13.8318	7350.59
1.5484	6799
3.145	2677.04
2.6772	3032.01
11.7733	7538.73
1.4637	5465.47
4.7428	10474.3
	9399.08
	3529.74
	6541.78
	6808.87
	4583.83
	1397.02
	889.702
	9930.66
	895.826
	10771.1
	9112
	3549.53
	4870.17
	3408.33
	7922
	2796.22
	1508.4
	8726.87
	8020.77
	8746.17
	5673.62
	5387.52
	3478.25
	888.571
	7679.88
	3939.6
	6232.78
	5849.99
	6315.28
	1901.6
	1081.85
	7864.4
	7439.21

## Sheet: Figure 4D
ZNF638		TASOR		MPP8		SETDB1
N	G	N	G	N	G	N	G
-0.4836	2.47	-1.46	2.69	-1.16	1.99	-1.66	2.37
-0.61	2.32	-1.58	2.57	-1.73	2.05	-1.76	1.96
-1.08	2.19	-2.12	1.7	-2.08	1.93	-1.9	1.62
-0.7724	2.229	-2.33	1.71	-1.44	1.8	-1.95	1.62
-0.4937	2.34	-2.31	1.66	-1.52	2.06	-1.67	1.53
-0.922	2.26	-2.51	1.23	-2.09	1.7	-1.9	1.58
-0.748	1.66	-2.3	0.802	-1.27	1.56	-1.96	1.49
-0.567	1.74	-2.2	0.82	-1.25	1.17	-2.08	1.209
-0.852	1.65	-1.58	0.818	-1.27	1.05	-2.18	1.1
-0.411	1.68	-1.46	0.645	-0.808	0.964	-2.53	1.15
	1.58	-2.24	0.634	-0.603	1.09		0.889
	1.38	-2.19	0.574		1.06		0.97
	1.39		0.622		1.18		1.06
	1.29		0.96		1.13		1.06
	1.239		1.12		0.88		1.18
	1.138		1.22		0.78		0.93
	1.202		0.873		0.748		0.837
	1.067		1.506		0.78		0.704
	1.015		1.33		0.772		0.598
	0.894		0.619		0.9		0.41
	0.944		0.541		0.664		0.422
	0.845		0.447		0.7		0.386
	0.945		0.622		0.577		0.247
	0.86		0.574		0.46		0.301
	0.895		0.634		0.429		0.345
	0.901		0.645		0.398		0.21
	0.789		0.681		0.28		0.119
	0.711		0.572		0.486		0.053
	0.596		0.535		0.431		-0.024
	0.537		0.574		0.555		0.166
	0.681		0.652		0.378		0.12
	0.631		0.5		0.356		0.024
	0.61		0.417		0.28		0.151
	0.439		0.545		0.398		0.126
	0.573		0.427		0.093		0.174
	0.556		0.466		0.173		0.235
	0.454		0.497		0.062		0.272
	0.652		0.385		0.00216		0.06
	0.581		0.416		0.0628		0.289
	0.438		0.218		0.145		-0.1
	0.653		0.0525		0.015		-0.13
	0.631		0.0711		0.1719		-0.23
	0.329		0.0259		0.0621		-0.31
	0.031		0.079		-0.00216		-0.024
	0.0787		0.147		0.172		-0.066
	-0.0319		0.128		0.112		-0.17
	0.17		0.0536		0.073		-0.1845
	0.134		-0.0449		0.053		-0.198
	0.16		-0.177		-0.27		-0.316
	0.081		-0.268		-0.28		-0.66
	-0.097		-0.467		-0.207		-0.55
	-0.153		-0.456		-0.32		-0.44
	-0.07		-0.48		-0.29		-0.58
	-0.14		-0.37		-0.313		-0.388
	-0.087		-0.59		-0.26		-0.702
	-0.174		-0.119		-0.4		-0.712
	-0.209		-0.123		-0.37		-0.447
	-0.143		-0.136		-0.26		-0.516
	-0.056		-0.157		-0.318		-0.58
	-0.0488		-0.0687		-0.24		-0.557
	-0.093		-0.516		-0.333		-0.486
	-0.273		-0.567		-0.406		-0.87
	-0.342		-0.638		-0.54		-1.04
	-0.3		-0.598		-0.441		-1.11
	-0.235		-0.648		-0.572		-1.13
	-0.177		-0.765		-0.58		-1.47
	-0.209		-0.37		-0.557		-1.36
	-0.26		-0.481		-0.591		-1.47
	-0.365		-0.456		-0.96		-1.73
	-0.54		-0.467		-0.93		-1.65
	-0.489		-0.597		-1.18		-0.94
	-0.58		-0.821		-1.22		-2.15
	-0.629		-0.851		-1.27		-3.29
	-0.528		-0.895		-1.08		-1.76
	-0.606		-0.821		-1.18		-1.66
	-0.497		-0.931		-1.309		-1.53
	-0.6		-0.648		-1.54		-1.38
	-0.761		-0.765		-1.48		-1.18
	-0.635		-0.638		-1.77		-0.98
	-0.628		-0.567		-1.99		-0.854
	-0.788		-0.516		-2.27		-0.81
	-0.782		-0.583		-2.32		-0.789
	-0.78		-0.932		-2.7		-0.838
	-0.737		-0.915
	-0.782		-0.856
	-0.9		-0.871
	-1.011		-0.966
	-0.761		-0.931
	-0.92		-1.32
	-1.09		-1.5
	-1.27		-1.65
	-1.22		-2.08
	-1.12		-2.92
	-1.86		-2.29
	-1.8		-1.83
	-1.52		-1.71
	-1.48		-1.92
	-1.39		-1.32
			-1.44

## Sheet: Figure 4E
	GBM43 siNS			GBM43 ZNF638si
ZNF638	1	0.98	0.99	0.23	0.26	0.27
TASOR	1	0.99	0.98	0.56	0.59	0.62
MPHOSPH8	1	0.98	0.99	0.33	0.36	0.37
RIG I	1	0.99	0.98	1.72	1.76	1.79
MAVS	1	0.99	0.98	1.91	1.93	1.95
pSTAT1/STAT1	0.53	0.49	0.55	1.1	0.92	0.98
pIRF3/IRF3	0.44	0.42	0.45	0.92	0.81	0.98
PD-L1	1	0.99	0.98	2.1	2.33	2.95

## Sheet: Figure 4F
	A172 CTL			A172 siNS			A172 ZNF638si
ZNF638	0.955905	1.05737	0.989369	0.718211	0.954253	1.24587	0.123855	0.117794	0.129418
SETDB1	0.794108	0.9124	1.38018	0.877333	0.890843	0.798589	0.396422	0.58008	0.519419
MPHOSPH8	0.959979	1.08512	0.959979	0.965396	1.09124	1.01385	0.153855	0.117794	0.159418
PPHLN1	1.19603	0.914384	0.914384	0.958376	1.16171	1.16171	0.219271	0.196564	0.219271
MAVS	1.2067	1.2067	0.686757	1.10709	0.751069	0.954949	1.83669	1.95503	1.77621
TRAF3	0.955905	1.05737	0.989369	1.09975	1.4205	0.980722	4.5039	5.75195	5.5066
TBK1	1.18503	1.18503	0.712104	0.718211	0.954253	1.24587	1.91197	2.44179	1.74431
MDA5	0.90237	1.11796	0.99127	1.10709	0.751069	0.954949	4.5274	2.97533	3.85653
TLR7	0.841432	1.46263	0.812544	0.877333	0.890843	0.798589	2.20141	2.42598	2.17155

## Sheet: Figure 5B
	CTL-J2			CTL-IGg			NP220-IGg			NP220-KD-J2
ERV3-1	0.99	1.31	0.77	0.75	0.64	0.64	0.84	0.85	0.792162	3.4304	3.4458	3.74725
ERVW-1	1.3	0.87	0.88	0.62	0.67	0.42	0.59	0.59	0.72	4.5927	4.73171	4.19207
L1ORF1	0.933033	1.08673	0.986233	0.451159	0.186804	0.289741	0.73	0.73	0.77	3.29692	3.56352	3.6601
L1ORF2	1.40959	0.81	0.88	0.44	0.51	0.58	0.65	0.8	0.8	2.91162	2.31082	2.52032
ALU	0.987261	1.26989	0.797628	0.764772	0.779867	0.865959	0.844176	0.856272	0.887491	4.54064	4.21334	4.5077
L1HS	0.767734	1.34528	0.968225	0.668512	0.613063	0.655358	0.667397	0.614905	0.531352	5.14194	5.1581	5.29554
GAPDH	0.31	0.38	0.4	0.33	0.31	0.28	0.307	0.25	0.31	0.37274	0.10695	0.141256
HERV-K ENV	0.845336	1.29522	0.91333	0.513665	0.681874	0.529378	0.302838	0.376957	0.370196	0.813665	0.881874	0.829378
HERV-K GAG	0.883177	1.18189	0.958024	1.46201	1.57576	0.265078	0.663932	0.937593	0.958235	0.867397	0.814905	0.831352
HERV-K POL	0.609	1.028	1.598	0.212	0.232	0.175	0.218	0.184	0.167	0.844176	0.856272	0.887491

## Sheet: Figure 5D
	Poly (I:C)			siNS			ZNF638si
pIRF3	85	93	89	18	20	27	83	80	79
					b

## Sheet: Figure 5E
	A172- siNS			A172 -ZNF638si
H3K9ME3	1	0.99	0.98	0.23	0.25	0.26
H3K9ME2	1	0.99	0.98	0.96	0.94	0.97
H3K27ME3	1	0.99	0.98	0.98	0.99	0.98

## Sheet: Figure 6A
Overlap_Symbol	log2foldchange	pvalue
TSPAN6	-0.292639	0.3434
.	1.29161	0.497439
.	1.57831	0.545315
DPM1	-0.23835	0.225667
MOCS3	-0.23835	0.225667
SCYL3	-0.444167	0.0784168
C1orf112	-0.328852	0.270334
FGR	0.0307931	0.948353
CFH	0.10598	0.933234
CFH	-0.877428	0.16609
AL031320.2	-0.247193	0.749581
FUCA2	0.0450997	0.964926
FUCA2	-0.419168	0.27523
AL031320.2	0.0450997	0.964926
.	0.832195	0.436708
FUCA2	-0.247193	0.749581
VDAC1P8	-0.247193	0.749581
VDAC1P8	0.0450997	0.964926
.	-0.464393	0.0375717
GCLC	-0.560178	0.0918752
GCLC	-0.162241	0.791665
OARD1	-0.570689	0.0780691
NFYA	-0.570689	0.0780691
NIPAL3	-0.612509	0.247061
STPG1	-0.612509	0.247061
STPG1	-0.55349	0.212297
NIPAL3	-0.550704	0.079729
STPG1	-0.431183	0.537263
STPG1	-0.550704	0.079729
STPG1	-0.414427	0.104124
LAS1L	-0.972601	0.101419
LAS1L	-0.688258	0.117396
.	-0.957895	0.583044
SEMA3F	-0.49123	0.226428
SEMA3F-AS1	-0.49123	0.226428
SEMA3F-AS1	-0.201323	0.692957
ANKIB1	-0.931131	0.0385954
ANKIB1	0.97259	0.495999
ANKIB1	-0.784998	0.310194
LRRD1	-0.355319	0.22047
CYP51A1	-0.355319	0.22047
AKAP9	-0.468551	0.678441
CYP51A1-AS1	-0.355319	0.22047
ANKIB1	-0.480269	0.195779
KRIT1	-0.480269	0.195779
RAD52	-0.363188	0.0690139
WNK1	-0.35653	0.101661
.	-0.233821	0.352803
AC004834.1	-0.246797	0.0690399
AC004834.1	-0.411309	0.0722027
.	-0.156159	0.381443
MYH16	-0.411309	0.0722027
MYH16	-0.246797	0.0690399
BAD	-0.478325	0.0652566
BAD	-0.145265	0.500522
LAP3	-0.607569	0.0881367
.	-0.443556	0.178554
CD99	-0.626886	0.101316
CD99	-0.268699	0.391357
CD99	-0.533077	0.202409
CD99	-0.472852	0.294976
.	-0.391729	0.298403
.	-0.571777	0.154198
.	-0.691181	0.0122624
WNT16	-0.322016	0.522592
AC005537.2	-0.352254	0.722893
MAD1L1	-0.27811	0.228818
MAD1L1	0.0165677	0.969491
MAD1L1	0.200358	0.259189
MAD1L1	-0.495492	0.205487
MAD1L1	-0.236995	0.509123
MAD1L1	-0.446712	0.145116
LASP1	-0.363322	0.16546
.	-0.278064	0.393478
LASP1	-0.229143	0.471499
.	-0.326851	0.296674
SNX11	-0.253337	0.29279
.	-0.463616	0.349667
.	0.388077	0.737692
M6PR	-0.523188	0.0720067
.	-0.0129747	0.90619
.	-0.626215	0.528353
.	-0.0129747	0.90619
.	-0.05086	0.950475
.	-0.311295	0.123595
.	-0.654982	0.0454691
CYP26B1	-0.522061	0.175737
CYP26B1	-0.299016	0.274215
AC007128.1	-0.578789	0.569563
ALS2	-0.437158	0.193588
.	-0.0224473	0.924582
CFLAR	-0.384933	0.162843
CFLAR	-0.252922	0.675913
CFLAR	-0.297266	0.289556
CFLAR	-0.615629	0.0474905
CFLAR	-0.305837	0.385708
CFLAR	0.4193	0.244885
.	-0.13219	0.768408
.	1.03767	0.282701
TFPI	-1.02018	0.0260427
.	-0.569094	0.450902
AC007319.1	-0.335266	0.201207
AC007319.1	-0.0285044	0.888565
.	-0.422929	0.248087
AC007319.1	-0.2783	0.554989
AC007319.1	-1.02018	0.0260427
.	0.283875	0.837419
AC007319.1	-0.74497	0.376004
AC007319.1	-0.248973	0.234084
AC007319.1	-0.607018	0.415923
AC007319.1	-0.13982	0.0693408
CEBPZ	-0.346601	0.240465
NDUFAF7	-0.346601	0.240465
RBM5	-0.784191	0.0779567
MTMR7	-0.417324	0.542132
MTMR7	-0.188076	0.531614
MTMR7	-0.404711	0.302245
MTMR7	-0.502803	0.0359746
MTMR7	-0.255517	0.390895
MTMR7	-0.277867	0.501913
.	-0.279038	0.22942
.	-0.320223	0.521165
.	-0.799145	0.127255
SLC7A2	-0.479929	0.162764
ARF5	-0.524723	0.090044
AC002094.1	-0.541235	0.0164998
SARM1	-0.541235	0.0164998
AC002094.1	-0.4222	0.0101754
TNFAIP1	-0.49754	0.269443
TMEM199	-0.4222	0.0101754
POLDIP2	-0.4222	0.0101754
POLDIP2	-0.49754	0.269443
PLXND1	-0.414754	0.259019
.	-0.503003	0.174427
.	-0.420308	0.264061
AK2	-0.449504	0.198632
CD38	-0.55895	0.30981
AL031428.1	-0.545152	0.0609834
KDM1A	-0.545152	0.0609834
RBM6	-0.225754	0.527835
RBM6	-0.513562	0.130974
RBM6	-0.961428	0.117586
CAMKK1	-0.272649	0.352481
CAMKK1	-0.511006	0.036032
RECQL	-0.547485	0.112863
GOLT1B	-0.547485	0.112863
VPS50	-0.75778	0.117947
VPS50	-1.04867	0.318635
VPS50	1.11154	0.251763
VPS50	0.510497	0.740173
VPS50	1.00132	0.508659
VPS50	-0.0369723	0.972242
VPS50	0.987025	0.00885984
VPS50	-0.640975	0.0412283
ARHGAP33	-0.477801	0.0537281
.	-0.172232	0.748459
NDUFAB1	-0.614763	0.0903675
.	-0.810056	0.620868
PDK4	-0.969491	0.476188
PDK4	-0.668385	0.693058
.	1.78202	0.334749
.	0.833755	0.304832
.	1.32609	0.50585
.	-0.434529	0.129868
POLA1	-0.969491	0.476188
SLC25A13	-0.605037	0.119381
CDC27	-0.435718	0.204616
CALCR	1.01587	0.16371
CALCR	-1.86003	0.281628
CALCR	-0.0129747	0.90619
HCCS	-0.398236	0.228518
AC073529.1	-0.398236	0.228518
DVL2	-0.514923	0.292879
UPF1	0.0278293	0.980118
UPF1	-0.249771	0.204164
UPF1	2.16014	0.103292
UPF1	-0.41438	0.491991
SKAP2	1.00132	0.508659
SKAP2	-0.569094	0.450902
SKAP2	-0.639049	0.0752945
SKAP2	-1.24597	0.0469658
SKAP2	-0.569094	0.450902
.	1.85653	0.540175
SLC25A5	-0.592003	0.0400341
SLC25A5-AS1	-0.592003	0.0400341
MCUB	-0.70647	0.0179906
MCUB	-0.595243	0.230249
POLR2J	-0.385281	0.338387
	-0.314703	0.733977
	-0.493765	0.025258
.	-0.394243	0.184466
RASA4B	-0.314703	0.733977
RASA4B	-0.493765	0.025258
DHX33-DT	-0.298878	0.181619
DHX33	-0.298878	0.181619
THSD7A	-0.117439	0.894579
LIG3	-0.451874	0.0261594
LIG3	-0.67557	0.0350672
RPAP3	-0.360765	0.386053
AC004241.1	-0.360765	0.386053
ACSM1	-0.337778	0.815716
ACSM1	1.00132	0.508659
REXO5	-0.350268	0.225853
SPPL2B	-0.775118	0.146349
SPPL2B	-0.200872	0.0304958
AC005258.1	-0.775118	0.146349
AC005258.1	-0.200872	0.0304958
FAM214B	-0.597892	0.137961
.	-0.563418	0.114646
.	-1.57602	0.0213578
PRKAR2B	-0.493584	0.101807
.	-0.639804	0.0367716
.	-0.980841	0.416928
.	-0.27172	0.55913
MSL3	-0.565988	0.0589943
MSL3	-0.602967	0.0512152
AC004554.2	-0.602967	0.0512152
CREBBP	-0.459184	0.206245
CREBBP	-0.204631	0.519971
CREBBP	-0.502471	0.227392
CREBBP	-0.303335	0.538027
.	-0.449918	0.109974
TSPOAP1	-0.145561	0.487323
TSPOAP1	-0.778745	0.114077
GCFC2	-0.482559	0.224622
WDR54	-0.551971	0.128097
AC005041.1	-0.551971	0.128097
ABCB4	-0.652838	0.54661
.	-0.176224	0.766071
RHBDD2	-0.559073	0.107076
ZNF195	0.199552	0.854291
ZNF195	-0.323004	0.291702
ZNF195	0.3024	0.749049
ZNF195	-1.05519	0.514647
MYCBP2	-0.293349	0.76669
.	-0.479786	0.242784
.	0.384667	0.740412
.	-0.394135	0.699655
MYCBP2	2.31469	0.169421
MYCBP2	-0.269126	0.312518
ITGA3	-0.3291	0.176207
PICART1	-0.266535	0.184258
ITGA3	-0.266535	0.184258
ITGA3	-0.792926	0.0325974
ZFX	-0.846952	0.32631
ZFX	0.00131741	0.998873
ZFX-AS1	-0.180351	0.450989
ZFX	-0.180351	0.450989
.	-0.109609	0.675835
LAMP2	-0.559033	0.120739
ITGA2B	-0.205779	0.34859
.	0.55762	0.529553
ASB4	-0.0388497	0.878328
.	-0.888336	0.317155
GDE1	-0.418026	0.160199
REX1BD	-0.375505	0.158332
.	-0.308995	0.0137348
CRLF1	-0.382806	0.39344
CRLF1	-0.740876	0.199433
TMEM59L	-0.740876	0.199433
.	-0.559475	0.262069
.	-0.756538	0.218647
.	-0.557846	0.123979
.	-0.0866082	0.770699
TMEM98	-0.566779	0.055029
.	-0.31834	0.350999
MAP3K14	-0.022084	0.963712
.	-0.369018	0.126042
ABCC8	-0.532647	0.106731
USH1C	-0.403197	0.084683
USH1C	-0.499243	0.216578
.	0.211785	0.338022
AP2B1	-0.612155	0.103553
.	0.320398	0.716104
.	-1.88026	0.505978
ZNF263	-0.460273	0.175379
EPN3	-0.548177	0.141361
SPATA20	-0.405582	0.464169
SPATA20	-0.325818	0.333192
CACNA1G-AS1	-0.438047	0.0317599
TNFRSF12A	-0.414725	0.0494598
DLX6-AS1	-0.385464	0.387586
DLX6	-0.385464	0.387586
MAP3K9	-0.234173	0.339795
MAP3K9	-0.572864	0.118422
MAP3K9	-0.186946	0.120588
MAP3K9	-0.314195	0.468482
RALA	-0.400055	0.0752081
.	-0.00479339	0.984486
.	0.682334	0.133013
BAIAP2L1	-0.585354	0.461803
.	-0.266568	0.339988
BAIAP2L1	-0.445628	0.113063
KDM7A	-0.412414	0.11343
KDM7A	-0.157855	0.74674
ETV1	-0.509613	0.116042
.	-0.610113	0.117939
ETV1	0.97259	0.495999
ETV1	0.249402	0.851853
ETV1	-0.544741	0.145728
AC073878.1	-0.733997	0.160272
ALDH3B1	-0.410557	0.158167
ALDH3B1	-0.369515	0.170201
ALDH3B1	-0.295042	0.386241
PHTF2	-0.492178	0.690347
PHTF2	-0.368419	0.180074
PHTF2	0.719629	0.526478
USH1C	-0.868175	0.027007
AC005154.5	-0.349361	0.824404
AC005154.5	-0.314068	0.240152
AC005154.5	0.358171	0.659333
GGCT	-0.349361	0.824404
GGCT	-0.314068	0.240152
GGCT	0.358171	0.659333
RUNDC3B	-0.323344	0.372069
RUNDC3B	0.267296	0.383437
RUNDC3B	0.186325	0.465149
RUNDC3B	-0.0473474	0.96512
RUNDC3B	0.777542	0.237436
.	-0.411499	0.135804
.	-0.453117	0.588107
.	-0.403377	0.114035
COX10	-0.559672	0.351396
COX10	-0.574078	0.185216
GTF2IRD1	0.0159504	0.980751
GTF2IRD1	-0.439729	0.58019
PAF1	-0.536457	0.0422004
MED29	-0.536457	0.0422004
.	-0.0317089	0.970261
VPS41	0.553254	0.548047
.	0.801824	0.297951
VPS41	-0.418468	0.509373
VPS41	-0.182156	0.283278
ELAC2	-0.58098	0.0560113
.	0.358171	0.659333
.	-1.35662	0.129419
.	-0.47774	0.173149
.	-0.679065	0.0907741
ARSD	-0.532934	0.0974621
.	-1.05519	0.514647
.	-0.0129747	0.90619
.	-0.00437294	0.99096
CDKL3	-0.38252	0.165583
AC104109.4	-0.38252	0.165583
UPP2	-0.365383	0.156334
MARK4	-0.360913	0.156819
MARK4	0.54527	0.511792
.	-0.152799	0.538618
MARK4	0.047016	0.911468
.	-0.0129747	0.90619
.	0.387628	0.712042
CCDC124	-0.652032	0.0482893
.	-0.234735	0.452686
.	-0.460438	0.165234
PAFAH1B1	-0.510389	0.0393865
AC005697.1	-0.488446	0.00250294
SHISA6	-1.05519	0.514647
DNAH9	0.559462	0.413941
DNAH9	0.11557	0.693259
DNAH9	0.769968	0.62072
SHISA6	-0.0129747	0.90619
KIAA0100	-0.53653	0.09263
SLC13A2	-0.215848	0.20287
.	-0.626215	0.528353
GAS7	-0.181571	0.840181
.	-0.612372	0.468598
GAS7	1.07777	0.467219
.	0.0594436	0.850662
.	-1.38541	0.509874
TRAPPC6A	-0.446107	0.0508629
BLOC1S3	-0.446107	0.0508629
ZFR2	-0.825102	0.0670694
MATK	-0.430871	0.565424
MATK	-0.288121	0.175956
.	-0.418608	0.25749
SCN4A	-0.22772	0.401069
AC127029.2	-0.405211	0.321729
SCN4A	-0.26119	0.447453
CAPZA1	-0.445919	0.150947
ST7L	-0.445919	0.150947
TKTL1	-0.520799	0.201998
RPUSD1	-0.558285	0.117373
RHBDF1	-0.35785	0.264621
RHBDF1	-0.189846	0.319805
LUC7L	-0.376937	0.128955
CACNA2D2	0.444793	0.349036
CACNA2D2	-0.420722	0.0536269
CACNA2D2	0.728795	0.67257
.	-0.48594	0.208504
BAIAP3	-0.395481	0.103831
.	-0.16827	0.700369
TSR3	-0.134723	0.325425
Z98883.1	-0.404057	0.0490049
NHLRC4	-0.404057	0.0490049
PIGQ	-0.579635	0.0319231
PIGQ	-0.404057	0.0490049
CRAMP1	-0.585502	0.122758
IFT140	-0.585502	0.122758
TULP1	-0.349938	0.332702
TEAD3	-0.349938	0.332702
DNAJC11	-0.446786	0.176784
MYLIP	-0.603755	0.118516
.	-0.334121	0.259122
Z84466.1	-0.449002	0.368176
SYN1	-0.449002	0.368176
CAMK1G	-0.226514	0.493998
.	-0.362318	0.226765
CAMK1G	0.235191	0.751037
CAMK1G	-0.415684	0.360311
AL031282.2	-1.29393	0.0855785
CDK11A	-1.29393	0.0855785
NADK	-0.279917	0.370071
.	-0.543212	0.538709
.	-0.396263	0.619149
.	0.701447	0.355636
.	-0.541199	0.756971
TFAP2D	1.43807	0.225381
TFAP2D	1.00132	0.508659
DLEC1	-0.310176	0.557595
.	-0.016132	0.905211
.	-0.30832	0.263474
.	-0.593106	0.0265566
CYTH3	-0.14295	0.701692
CYTH3	-0.615468	0.0547584
CYTH3	-0.544495	0.00324199
.	-0.19131	0.534268
ADAM22	-0.672467	0.0161867
ADAM22	-0.125471	0.671207
SYPL1	-0.338863	0.271774
CYB561	-0.517236	0.157674
SPAG9	-0.677735	0.13497
.	-0.12301	0.454861
SPAG9	-0.405764	0.0027577
CELSR3	-0.233258	0.591882
.	-0.457864	0.181615
PLEKHG6	-0.528078	0.154843
.	-0.940711	0.126025
PLEKHG6	-0.448778	0.0401953
SS18L2	-0.538322	0.029624
SS18L2	-0.578944	0.0128621
.	-0.270467	0.150361
.	-1.1478	0.151324
MGST1	-0.0594739	0.94663
.	-0.575209	0.148129
CRY1	-0.861308	0.0530168
CRY1	-0.454068	0.533477
NFIX	-0.461344	0.421679
NFIX	-0.460388	0.0240101
ST3GAL1	-0.467631	0.158344
ST3GAL1	-0.486817	0.206698
.	-0.540368	0.232643
.	-0.296132	0.556602
PKD1	-0.402892	0.0834954
MIR3180-5	-0.402892	0.0834954
MAPK8IP2	-0.295281	0.449193
.	-0.18487	0.589383
MAPK8IP2	-0.478503	0.359377
.	-0.49513	0.186493
RHOBTB2	-0.559497	0.211496
HEATR5B	-0.320442	0.506808
HEATR5B	-0.0129747	0.90619
HEATR5B	-0.0129747	0.90619
SEC62	-0.233836	0.262651
CSDE1	-0.496145	0.0590622
UBE3C	-0.736552	0.0159549
TENM1	0.178043	0.651374
.	-1.49966	0.18329
.	-0.380997	0.222175
PAX7	-0.254323	0.388094
FAM76A	-0.506466	0.105431
POMT2	-0.229615	0.440008
POMT2	-0.323118	0.103317
POMT2	-0.629362	0.0522034
VTA1	-0.657612	0.0592955
.	-0.113046	0.790404
.	-0.709624	0.125573
BAZ1B	-0.472634	0.0725228
RANBP9	-0.458686	0.131539
.	-0.430487	0.340644
EEF1AKNMT	-0.510765	0.0173362
ZNF207	-0.38115	0.00868102
ZNF207	-0.50345	0.60512
AC005899.5	-0.38115	0.00868102
MIR632	-0.38115	0.00868102
UQCRC1	-0.244636	0.207543
STARD3NL	-0.666893	0.0626633
.	0.667344	0.602451
STARD3NL	-0.562406	0.221442
.	0.0453004	0.967916
.	0.395698	0.183064
.	-0.269974	0.401502
.	-0.45744	0.30293
CD9	-0.634881	0.102885
.	-0.515112	0.102248
CD9	-0.274253	0.152187
.	-1.21353	0.112035
.	-0.992397	0.25908
.	-0.211947	0.146586
GIPR	-0.489133	0.179947
GIPR	-0.283782	0.164512
.	-0.796617	0.0646563
SEMA3G	-0.327606	0.16297
.	-0.417798	0.129824
NISCH	0.0740226	0.647498
.	-0.385889	0.175457
.	-0.311143	0.31662
.	-0.823974	0.214529
IDS	-0.48713	0.230037
AC244197.3	-0.274121	0.437227
.	-1.16552	0.0710367
AC244197.3	-0.638194	0.0621089
AC244197.3	-0.48713	0.230037
IDS	-0.274121	0.437227
AC244197.2	-0.638194	0.0621089
PRSS3	-0.161917	0.0146512
PRSS3	-0.367823	0.497209
.	-0.495596	0.0112437
LRRC23	-0.720082	0.0336241
HFE	-0.323931	0.000393579
AC093151.2	-0.392396	0.213332
SCMH1	0.313192	0.79687
SCMH1	-0.392396	0.213332
SCMH1	0.292793	0.775919
FYN	1.99419	0.218265
FYN	0.56238	0.491028
FYN	-1.96619	0.227539
FYN	0.675134	0.330659
FYN	0.0260213	0.986008
FYN	-0.496821	0.143135
FYN	-1.94725	0.492217
HIVEP2	-0.363745	0.197264
HIVEP2	-0.323542	0.168268
.	-0.479883	0.0780483
HIVEP2	-0.387102	0.172667
HIVEP2	-0.28889	0.393418
.	-0.443048	0.145894
ELOA	-0.0725315	0.778215
ELOA	-0.51307	0.23124
LYPLA2	-0.344326	0.185326
MTHFR	-0.545766	0.0721536
CLCN6	-0.545766	0.0721536
.	-0.437572	0.312596
SLC6A7	0.0713819	0.75317
TSPAN9	-0.329196	0.31341
MKS1	-0.4071	0.307486
ABHD5	-0.366072	0.192516
ABHD5	-0.425332	0.136837
ABHD5	-0.594375	0.10118
.	2.57677	0.139052
.	-0.0129747	0.90619
.	0.581532	0.516738
WIZ	-0.390247	0.415609
AKAP8L	-0.486364	0.017127
MBTD1	-0.503621	0.169947
UTP18	-0.503621	0.169947
RNF216	-0.164389	0.604189
RNF216	-0.523917	0.0515478
TTC19	-0.239132	0.125306
PTBP1	-0.449682	0.196428
.	-0.584654	0.0270068
.	-0.359113	0.140404
DPF1	-0.349625	0.250679
SYT7	-0.576882	0.187858
SYT7	-0.363739	0.190088
LARS2	-0.492372	0.0929583
.	0.335895	0.562147
.	-0.464925	0.593649
LARS2	-1.23099	0.303905
PIK3C2A	0.774907	0.486096
.	0.0848615	0.939591
PIK3C2A	1.37378	0.145763
PLAUR	-0.350992	0.366885
.	-0.138551	0.783755
PLAUR	-0.425024	0.0923109
ANLN	-0.607616	0.043867
ANLN	-0.554172	0.229305
RASAL3	-0.427196	0.247794
WIZ	-0.479885	0.135153
RABGAP1	-0.56566	0.0316765
DCN	-1.80804	0.073525
DCN	0.0796269	0.865408
DCN	1.99419	0.218265
CEP68	-0.512825	0.0865749
MAP4K3	-0.792383	0.0605865
MAP4K3	-0.0129747	0.90619
MAP4K3	-0.652335	0.517422
MAP4K3	-0.414116	0.237824
MAP4K3-DT	-0.414116	0.237824
.	-0.577825	0.0472686
DNAH3	-0.203445	0.652459
DNAH3	-0.531889	0.0587292
DNAH3	-0.0759882	0.844122
TMEM159	-0.531889	0.0587292
GABRA3	-0.461428	0.14018
GABRA3	-0.399564	0.409897
NBR2	-0.547503	0.0268814
BRCA1	-0.547503	0.0268814
ERCC1	-0.541966	0.184556
.	0.136485	0.690238
.	0.0799513	0.903095
SEMA3B	-0.275027	0.32708
MBTPS2	-0.476349	0.0497168
.	0.113043	0.775586
SYP	-0.484688	0.07465
PRICKLE3	-0.301482	0.0809176
EXTL3	-0.31078	0.579104
.	-0.420855	0.021021
.	-0.750461	0.178959
ELOVL5	-0.504261	0.109612
.	2.33175	0.502233
.	-0.0129747	0.90619
.	-0.888221	0.0860155
CALCOCO1	-0.598767	0.0888726
AL118556.2	-0.488837	0.660267
.	-0.695724	0.0385078
.	-0.214478	0.290873
MAN2B2	-0.504705	0.130537
MAN2B2	-0.234459	0.486611
AC026316.4	-0.433244	0.480269
SLC7A14	-0.433244	0.480269
SLC7A14-AS1	-0.582609	0.220272
AC026316.4	-0.582609	0.220272
SLC7A14-AS1	-0.433244	0.480269
SLC7A14-AS1	-0.0312109	0.964012
SLC7A14	-0.0312109	0.964012
AC026316.4	-0.0312109	0.964012
.	-0.32708	0.430705
MVP	-0.410176	0.15574
AC120114.4	-0.410176	0.15574
NUB1	-0.25198	0.438454
NUB1	-0.655489	0.106434
NUB1	-0.329404	0.364619
.	-0.534095	0.0236791
PGM3	-0.561079	0.204062
ME1	-0.55486	0.209765
RWDD2A	-0.478683	0.113847
ME1	-0.160883	0.721375
PGM3	-0.478683	0.113847
ME1	-0.164316	0.889013
RWDD2A	-0.48154	0.0600324
ME1	0.352438	0.65152
CLK1	-0.345679	0.282155
POLR3B	-0.172615	0.678118
.	-0.474287	0.303952
POLR3B	-0.587244	0.217021
POLR3B	0.627068	0.544574
POLR3B	-0.183729	0.525716
POLR3B	-0.775617	0.683875
ANGEL1	-0.339855	0.389632
ANGEL1	-0.649942	0.0843955
RNF14	-0.418905	0.182125
DNASE1L1	-0.507945	0.185132
DNASE1L1	-0.561808	0.18206
DDX11	-0.481951	0.217617
DDX11-AS1	-0.481951	0.217617
HEBP1	-0.530836	0.445408
GPRC5A	-0.358553	0.0833442
GPRC5A	-0.510316	0.0590416
GPRC5A	-0.180454	0.706664
.	-0.477036	0.109658
MAMLD1	-0.525695	0.164397
MAMLD1	-0.436494	0.223034
MAMLD1	-0.708154	0.638945
.	-0.81492	0.0105287
.	-0.55782	0.282561
.	-0.670132	0.0358273
UFL1	1.3032	0.182574
UFL1-AS1	-0.601309	0.134628
UFL1	-1.56909	0.253815
UFL1	-0.601309	0.134628
.	-0.469996	0.33249
POLA2	-0.596071	0.22732
POLA2	0.511628	0.49396
POLA2	0.621842	0.458426
POLA2	-0.268751	0.120438
POLA2	-0.457221	0.102907
.	-0.0877127	0.775564
ZC3H3	-0.132143	0.649042
CAPN1	0.253491	0.0269489
CAPN1	-0.141702	0.888044
.	0.97259	0.495999
.	0.604019	0.281394
MDH1	-0.482098	0.213547
SLC30A9	-0.552471	0.088772
OTUD7B	-0.723142	0.196304
.	-0.533563	0.16627
OTUD7B	-0.230495	0.258332
AL133153.2	-0.426565	0.165775
CCDC88C	-0.426565	0.165775
YAF2	-0.510279	0.129964
ZMYND11	-0.492295	0.164621
ZMYND11	-0.448479	0.306024
.	-0.412643	0.267056
.	-0.335733	0.356585
DPEP1	-0.265933	0.547
DPEP1	-0.372267	0.162693
BID	-0.317709	0.122043
MATR3	-0.259965	0.204802
MATR3	-0.259965	0.204802
NPC1L1	-0.542568	0.132339
XYLT2	-0.419283	0.361399
RGPD5	0.10319	0.919487
.	-0.640156	0.0196452
.	-0.516798	0.2363
.	-0.298347	0.651556
NUDCD3	-0.339039	0.322356
ISL1	-0.622718	0.182886
.	-0.366371	0.676656
.	-1.01873	0.054541
.	-0.508236	0.454981
.	-0.801249	0.0804272
.	-0.377637	0.372063
CLCA4	-2.62571	0.419615
.	-0.465295	0.254943
.	-0.0821352	0.806477
CLCA4	0.430906	0.429281
SPCS1	-0.27517	0.277434
GLT8D1	-0.27517	0.277434
ATP2C1	-0.46207	0.0657525
.	0.641075	0.613015
SLC38A5	0.108892	0.688381
RALBP1	-0.559266	0.0813835
RUFY3	0.206555	0.604683
RUFY3	0.32783	0.221429
RUFY3	0.00341413	0.991187
CNTN1	-0.409699	0.257762
.	-0.583645	0.50754
.	0.0448016	0.968183
.	-0.0129747	0.90619
.	-0.875838	0.352528
CXorf56	-0.868001	0.167838
.	-0.739979	0.354923
ATP1A2	-0.344287	0.135985
BIRC6	-1.41604	0.134885
TTC27	-0.311811	0.111717
BIRC6	0.00140408	0.997726
PHLDB1	-0.596403	0.156029
PHLDB1	-0.462955	0.11008
.	-0.198079	0.16669
.	-0.200326	0.689027
PRDM11	-0.662471	0.164521
.	-0.529594	0.189259
.	-0.278941	0.682352
.	-0.413934	0.311622
.	-0.480455	0.359205
PRDM11	-0.513419	0.143741
.	-0.0151371	0.966462
.	0.663993	0.287844
.	-0.301598	0.103819
SNAI2	-0.399869	0.194154
.	-0.32988	0.596059
.	-0.667643	0.0694884
CD74	-0.393463	0.0340059
.	-0.259733	0.435611
.	-0.602682	0.514691
HGF	0.493458	0.786146
HGF	2.16014	0.103292
AL731577.2	-0.86061	0.440195
ZRANB1	-0.666489	0.303156
NCDN	-0.252969	0.466178
PLPBP	-0.674548	0.132775
ADGRA2	-0.514247	0.112432
.	0.968291	0.375695
.	0.369571	0.785926
ZFP64	-0.421346	0.214377
.	-0.550184	0.534899
.	0.175371	0.709506
MNAT1	-0.179451	0.677688
SAMD4A	-0.0913266	0.86446
.	-0.429602	0.124036
SAMD4A	-0.412489	0.154017
SAMD4A	-0.345923	0.245428
SAMD4A	-0.371301	0.568479
SAMD4A	-0.381448	0.0676795
SAMD4A	-0.348017	0.147287
MRE11	-0.482444	0.174949
ANKRD49	-0.482444	0.174949
MRE11	-1.68743	0.346744
PLEKHB1	-0.298152	0.169908
PLEKHB1	-0.455243	0.190208
SERPINB1	-0.451292	0.108984
.	-0.348812	0.312006
SERPINB1	-0.43326	0.0831839
.	-0.0166155	0.947875
CEP89	-0.533577	0.0670053
SPAST	0.758568	0.283426
SPAST	-0.528513	0.00674437
SPAST	0.124282	0.905916
NRXN3	-1.59794	0.0536441
NRXN3	0.615472	0.449145
NRXN3	-0.260052	0.560806
.	-0.216434	0.426757
OSBPL5	-0.407473	0.440975
.	0.334213	0.400972
AQR	-0.481435	0.0358039
.	-0.774264	0.519225
.	0.188072	0.793172
CPS1	-0.119608	0.858229
.	0.346681	0.662599
.	-0.977104	0.279648
.	0.321425	0.831814
AL161740.1	-0.0051744	0.987805
DAB1	-0.495069	0.0208696
DAB1	-0.341345	0.455577
FHL1	1.56159	0.561579
FHL1	-1.5787	0.222852
.	-0.519522	0.287356
FHL1	-0.0878724	0.816937
FHL1	-0.848604	0.222872
FHL1	-0.0792294	0.913064
RTF2	-0.52096	0.0962969
.	0.56238	0.491028
.	-0.0129747	0.90619
RNF10	-0.547141	0.0345235
.	-0.465398	0.226248
ZNF839	-0.491867	0.220724
ZNF839	0.271791	0.8001
.	-0.616669	0.350903
ZNF839	0.388959	0.712153
.	-0.417292	0.156058
.	-0.513461	0.0985388
.	-0.562071	0.152919
.	0.0432664	0.913884
GRAMD1B	-0.187228	0.367248
.	-0.128735	0.50913
.	0.00519068	0.987854
GRAMD1B	-0.753558	0.0283794
.	-0.469574	0.0425825
.	-0.0282821	0.961173
RB1CC1	-0.700859	0.0418861
RB1CC1	-0.431176	0.0276023
INVS	-0.671724	0.0237061
ERP44	-0.671724	0.0237061
ERP44	-0.700472	0.00176658
ALAS1	-0.37611	0.12791
BIRC3	-0.504495	0.00424674
AKAP11	-1.05519	0.514647
AKAP11	0.84016	0.673811
AKAP11	1.57199	0.00180111
AKAP11	0.581532	0.516738
AKAP11	-0.519359	0.0609617
.	-0.155301	0.587203
GLRX2	-0.49272	0.160426
SNAPC1	-0.302497	0.0650102
AL137129.1	-0.302497	0.0650102
DERA	-0.205463	0.204247
DERA	-0.439536	0.303119
.	-0.875225	0.238685
STRAP	-0.383239	0.186491
.	-0.393159	0.5308
.	-0.375642	0.195454
DEF6	-0.477876	0.4215
DEF6	-0.256084	0.478955
ZNF76	-0.269492	0.306146
DEF6	-0.449791	0.026882
.	-0.249561	0.668954
.	-0.390539	0.248744
.	-0.486957	0.50846
.	-1.05519	0.514647
GCLM	-0.567541	0.0333569
.	-0.306243	0.18638
UBR2	-0.508929	0.089232
.	-0.22324	0.162463
EHD2	-0.537699	0.171645
AC010519.1	-0.389896	0.164233
BICRA	-0.389896	0.164233
EHD2	-0.362277	0.00965288
AC010519.1	-0.537699	0.171645
AC010519.1	-0.362277	0.00965288
AC010519.1	-0.390682	0.0136487
DEPDC1-AS1	-0.549256	0.0520517
DEPDC1	-0.549256	0.0520517
CCDC28A	-0.400313	0.137373
CCDC28A-AS1	-0.400313	0.137373
RRAGD	-0.673505	0.133934
RRAGD	0.157526	0.744388
.	1.43091	0.09414
HSF2	-0.485257	0.0937613
.	0.377758	0.755251
.	-0.887345	0.213096
PHF20	0.132185	0.771987
PHF20	-0.582934	0.124153
HSD17B6	-0.0727913	0.92452
HSD17B6	-0.322301	0.332827
NR1H3	-0.362788	0.366796
NR1H3	-0.00154842	0.997065
ODF3B	-0.452536	0.145734
LMF2	-0.278892	0.266279
NCAPH2	-0.278892	0.266279
TOMM34	-0.539624	0.0308974
AL024507.3	-0.340798	0.0929501
SEC63	-0.340798	0.0929501
KPNA6	-0.21007	0.284926
KPNA6	-0.509069	0.0539437
KPNA6	-0.174114	0.640803
VIM	-0.453868	0.145321
RTEL1	-0.435418	0.0949092
RTEL1	-0.695127	0.176905
STAMBPL1	-0.466394	0.0545757
FAS	-0.436885	0.0292994
.	-0.357861	0.314529
CD44	-0.286239	0.599211
CD44	-0.498632	0.0476212
CD44	-0.512998	0.0479209
CD44	-0.235781	0.208159
CD44	-0.78987	0.392224
.	-0.743552	0.261585
.	-0.760972	0.071689
.	-0.746646	0.186415
PRKN	-0.0129747	0.90619
PRKN	-0.976752	0.421463
.	0.445198	0.699553
PRKN	-0.0129747	0.90619
PRKN	0.723991	0.0225347
.	0.445198	0.699553
PRKN	-0.177288	0.650906
PRKN	-0.764391	0.0603449
PRKN	-0.867887	0.481474
PRKN	0.32921	0.797168
PRKN	0.234554	0.865889
PRKN	-1.04296	0.208793
PRKN	-0.01493	0.987667
AGPAT4	-0.493823	0.0237615
PRKN	-0.442868	0.379513
PRKN	0.198706	0.642131
PRKN	-0.922892	0.166313
.	0.716417	0.104181
.	-0.126559	0.696033
.	0.673679	0.345802
BTN3A1	-0.38747	0.447296
PCOTH	-0.509159	0.112462
PCOTH	-0.492135	0.0557212
MIPEP	-0.492135	0.0557212
AL359220.1	-0.452758	0.025298
PRKCH	-0.452758	0.025298
NTRK1	-0.377354	0.383458
NTRK1	-0.207257	0.506476
.	-0.356152	0.214898
IFNGR1	-0.39977	0.236163
.	-0.37575	0.532765
.	-0.323502	0.383787
B4GALT7	-0.419704	0.0681256
.	-0.547356	0.0726501
PRCC	-0.618146	0.246774
SH2D2A	-0.256048	0.242391
SH2D2A	-0.501234	0.341075
.	-0.550787	0.136802
VRK2	-0.0129747	0.90619
.	2.16014	0.103292
VRK2	-0.516714	0.0343156
.	-0.606799	0.292889
.	-0.664434	0.515338
VRK2	0.188869	0.898553
FGD6	-0.524384	0.0918261
VEZT	-0.524384	0.0918261
POU2F2	-0.16269	0.445348
POU2F2	-0.389052	0.408331
POU2F2	-0.349555	0.192288
SNX1	-0.656824	0.0498835
.	-0.818225	0.359487
.	-0.457101	0.0316831
TBPL1	-0.932405	0.0465387
TBPL1	-0.678441	0.168992
.	-0.432516	0.00644818
TBPL1	-0.43726	0.03355
TBPL1	-0.178145	0.530905
ARNTL2	-0.354366	0.287784
ARNTL2	0.218625	0.356982
ARNTL2	-0.335718	0.194254
STK38L	-1.18778	0.215112
STK38L	-2.83252	0.145847
ARNTL2	0.63573	0.270435
.	-0.362953	0.12462
ARNTL2	-0.495665	0.0982638
BCLAF1	-0.457435	0.180148
SLC39A9	0.56238	0.491028
SLC39A9	-0.182445	0.893228
KAT6A	-0.437164	0.35399
KAT6A	-0.669358	0.161458
.	0.0733742	0.874161
.	-0.686296	0.137205
TFB1M	-0.620896	0.0392737
RABEP1	-0.385538	0.324644
RABEP1	-0.331941	0.474867
.	-0.359135	0.561903
HMGB3	-0.743206	0.125935
HMGB3	-0.471085	0.229983
NUP160	-0.725543	0.107238
.	-0.0723566	0.698929
BAK1	-0.410271	0.273326
.	-0.531227	0.051738
IKZF2	0.314446	0.751928
IKZF2	-0.0274098	0.974878
IKZF2	-0.510174	0.0825444
IKZF2	0.288067	0.859382
GRN	-0.429384	0.0538992
GRN	-0.492687	0.178818
FAM13B	-0.419975	0.196558
AC113382.1	-0.419975	0.196558
B4GALT4-AS1	-0.173497	0.698194
ARHGAP31	-0.461182	0.192379
MMUT	-0.622392	0.0309289
CENPQ	-0.622392	0.0309289
KIAA1324	-0.604292	0.0603201
SARS1	-0.572998	0.000277022
RANBP3	-0.542182	0.0834901
RANBP3	-0.849156	0.172797
AC011444.1	-0.542182	0.0834901
ARID4A	-1.01297	0.067989
.	-0.765913	0.0308649
.	-0.144901	0.808679
.	0.721115	0.0869398
.	0.552709	0.712219
.	-0.524721	0.158249
.	-0.688056	0.621114
AC008878.2	-0.653352	0.130264
PNPLA6	-0.337649	0.229586
PNPLA6	-0.405035	0.21225
PNPLA6	-0.653352	0.130264
AL590096.1	-0.439117	0.150085
IFT88	-0.439117	0.150085
ALG1	0.431736	0.520428
NAGPA-AS1	0.431736	0.520428
NAGPA-AS1	-0.503107	0.219246
ALG1	-0.503107	0.219246
ABCF2	-0.574501	0.0418044
ABCF2	-0.574501	0.0418044
CHPF2	-0.532553	0.0959879
.	0.0254124	0.972484
.	-0.280847	0.861142
.	-0.290225	0.388563
UBA6-AS1	-0.3826	0.255367
UBA6	-0.3826	0.255367
UBA6	-0.0243682	0.940394
AP003086.1	-0.557733	0.0246757
GAB2	-0.557733	0.0246757
ATP6V0A1	-0.454816	0.0303404
ATP6V0A1	-0.44884	0.179012
ATP6V0A1	-0.418293	0.335969
.	-0.303374	0.730239
PIAS1	-0.493949	0.0431728
SLC4A7	-0.42988	0.107432
APBA2	-0.395478	0.337624
APBA2	0.868894	0.127201
.	-0.34835	0.0376778
.	-0.339471	0.44897
.	-0.406146	0.099507
MAP2K3	-0.314972	0.325254
MAP2K3	-0.397784	0.302737
MAP2K3	-0.57239	0.0489482
.	-0.553434	0.23072
.	0.299274	0.306611
.	0.132495	0.807538
.	-0.623611	0.128381
TMSB10	-0.459232	0.0283691
.	-0.551949	0.215096
.	-0.754834	0.0138726
ATP2C1	1.57199	0.00180111
ASTE1	-0.476928	0.108069
NEK11	-0.476928	0.108069
ATP2C1	0.581532	0.516738
.	-0.563216	0.0576103
RNF19A	-0.417767	0.328451
PEX3	-0.480506	0.169846
PEX3	-0.753194	0.515004
.	-0.788064	0.186477
.	-0.488231	0.324843
MYOC	-0.401389	0.126905
.	0.606867	0.569525
SH3YL1	-0.452067	0.240574
SH3YL1	-1.28256	0.484281
SH3YL1	0.656442	0.597438
.	-0.485293	0.0958465
FAM136A	-0.451881	0.0780615
AC022201.2	-0.451881	0.0780615
VCL	-0.3908	0.245126
.	-0.468898	0.144635
VCL	-0.504906	0.0398992
DEPDC1B	-0.511941	0.121216
DEPDC1B	-0.553465	0.0662808
DAPK2	0.659044	0.558816
.	0.222323	0.779944
.	-0.302333	0.520566
.	-0.650631	0.478174
DAPK2	-0.614327	0.142809
NSMAF	-0.42967	0.14895
.	0.35935	0.742677
.	1.38095	0.21738
.	-1.01297	0.067989
.	-0.0747896	0.893341
.	-0.27561	0.429551
NSMAF	-0.673722	0.154565
.	0.367436	0.833908
ADSS2	-0.228057	0.488726
ADSS2	-2.07584	0.504993
ADSS2	-0.548718	0.0758358
.	-0.256743	0.246315
.	-0.432302	0.121326
TIMP2	-0.656932	0.0570427
RFC1	-0.626215	0.528353
RFC1	-0.293349	0.76669
RFC1	-0.865345	0.0366607
.	-0.799808	0.307237
TBC1D23	-0.592719	0.150666
TBC1D23	-0.13771	0.538468
CUL3	-0.682705	0.0863378
.	-0.898567	0.0130664
CYP46A1	-0.758435	0.100012
.	-0.71219	0.0339081
USP2-AS1	-0.404087	0.19056
AP003396.3	-0.404087	0.19056
USP2	-0.404087	0.19056
CASR	-1.35194	0.253656
CASR	0.02331	0.978297
PLEKHH3	-0.555166	0.151719
TUBG2	-0.494489	0.0226341
RPL26L1	-0.546926	0.0489973
AC008429.1	-0.546926	0.0489973
FLT4	-0.527352	0.331303
FBXO42	-0.487903	0.0863084
.	-0.321982	0.397513
MRI1	-0.361493	0.338168
AC012531.3	-0.280374	0.493438
AGA	-0.632114	0.104026
PI4K2B	-0.555552	0.0871001
	-0.555552	0.0871001
BOD1L1	-0.496187	0.338548
MIR5091	-0.496187	0.338548
.	-0.302527	0.378337
.	-0.163245	0.420907
MAT2B	-0.595928	0.0697906
TLL1	0.58178	0.623474
.	-0.0129747	0.90619
TLL1	-0.542919	0.191079
.	-0.569094	0.450902
TLL1	-1.65395	0.507447
TLL1	1.12865	0.429549
EDC4	-0.249369	0.386379
TRIO	-0.541049	0.250475
TRIO	-1.70794	0.0962962
TRIO	-0.484773	0.0527846
TRIO	-0.279445	0.320924
TRIO	-0.74914	0.620832
.	-0.487856	0.133604
.	0.222396	0.798081
TRIO	-0.123091	0.734865
TRIO	-0.404008	0.342718
TRIO	-0.28422	0.117674
TRIO	-0.392544	0.400055
TRIO	-0.252922	0.675913
TRIO	-0.208404	0.274474
.	-0.217708	0.0704482
TRIO	-1.67922	0.101567
TRIO	-0.713983	0.135062
TRIO	-0.456317	0.0975062
TRIO	-0.578522	0.248126
TRIO	-0.218041	0.747236
TRIO	0.581532	0.516738
TRIO	-0.689798	0.207532
VCAN	-0.407257	0.299091
.	-0.266581	0.764235
VCAN	-1.53966	0.488268
CLEC16A	-0.198459	0.528351
CLEC16A	-0.465572	0.00509674
CLEC16A	-0.677724	0.177696
CLEC16A	-0.385414	0.374949
.	-1.18245	0.561402
.	0.365075	0.306539
MSR1	1.00132	0.508659
MSR1	1.32609	0.50585
MTREX	-0.373436	0.0784095
DHX29	-0.373436	0.0784095
.	0.56238	0.491028
.	-0.205198	0.481159
.	-0.479831	0.697509
DNAH5	0.489411	0.288536
.	-0.47294	0.0218989
.	-0.927418	0.100884
DNAH5	-0.0129747	0.90619
.	-0.169401	0.661674
.	-0.468095	0.125488
.	-0.582017	0.114004
DNAH5	-0.0322537	0.978072
ZFYVE16	-0.42066	0.128302
.	0.167483	0.649265
.	-0.969491	0.476188
RIPOR1	-0.362613	0.333199
AC027682.6	-0.477424	0.141999
RIPOR1	-0.477424	0.141999
C6	1.29161	0.497439
.	-0.235152	0.202829
PLCXD3	0.211852	0.616008
C6	-0.626215	0.528353
C6	0.467502	0.66429
C6	2.29742	0.285145
C6	0.395591	0.608583
RAI14	-0.200293	0.439901
AC025754.1	-0.200293	0.439901
AKT1S1	-0.466395	0.155655
.	-0.668849	0.187976
.	-0.580923	0.225269
.	-0.522209	0.0944485
SPDL1	-0.465213	0.21457
.	-0.689308	0.106063
STAU2	-0.483305	0.15021
AC022826.2	-0.483305	0.15021
AC022826.2	-0.0725102	0.664852
CAPZB	-0.356226	0.112498
.	0.239741	0.432842
CAPZB	-0.816347	0.121905
SHPK	-0.525509	0.0936644
AC027796.3	-0.525509	0.0936644
CTNS	-0.525509	0.0936644
RTN4R	-0.293075	0.212094
GABARAP	-0.607932	0.0801835
PHF23	-0.607932	0.0801835
CDH10	0.694099	0.177158
CDH10	-0.0129747	0.90619
.	0.0160744	0.988154
.	0.0160744	0.988154
.	-0.793285	0.151606
INPP4A	-0.735619	0.521199
INPP4A	0.241219	0.756412
INPP4A	-0.217796	0.591971
.	-0.768846	0.487509
RAB27B	-0.628398	0.0361218
.	0.655228	0.386133
.	-0.693992	0.121143
PSMA4	-0.253637	0.273312
MYO16	-0.740101	0.155833
MYO16	0.97259	0.495999
MYO16	-0.895006	0.434517
MYO16	-0.969491	0.476188
LSG1	-0.53532	0.0915735
LSG1	-1.01674	0.129613
PARP3	-0.401811	0.0802523
RRP9	-0.401811	0.0802523
.	-0.55562	0.308127
THAP3	-0.564212	0.0554776
THAP3	-0.467981	0.187286
DNAJC11	-0.467981	0.187286
.	-0.75791	0.187203
TDP1	-1.31767	0.147567
TDP1	-0.314888	0.841942
TDP1	-0.0129747	0.90619
TDP1	-0.0661787	0.905722
TDP1	0.987025	0.00885984
TDP1	-0.465958	0.148402
MACROH2A2	-0.26885	0.416734
AIFM2	-0.0474413	0.800827
.	-0.0129747	0.90619
SPATA7	-0.440641	0.236285
.	1.55271	0.498119
SPATA7	-0.182295	0.311508
AP001273.2	-0.550338	0.0609331
MED17	-0.626215	0.528353
AP001273.2	-0.626215	0.528353
AP001273.2	-0.471121	0.402418
MED17	-0.471121	0.402418
AP001273.2	-0.859073	0.0547756
MED17	-0.550338	0.0609331
RETSAT	-0.430812	0.172661
ELMOD3	-0.430812	0.172661
CAPG	-0.277206	0.737129
CAPG	-1.07608	0.425414
AP2S1	-0.784947	0.229855
AP2S1	-0.53729	0.0877707
.	-0.587957	0.0673471
.	-0.813639	0.103412
USH2A	0.581532	0.516738
USH2A	1.32609	0.50585
.	-0.524862	0.531759
ZPBP	-0.700635	0.289519
TG	-0.401887	0.436285
.	-0.969491	0.476188
.	1.99419	0.218265
TG	-0.472602	0.017891
.	-0.0498566	0.918072
.	-0.769219	0.474452
.	-1.13182	0.546097
.	-0.452532	0.145664
.	1.55325	0.286233
DCUN1D1	-0.471819	0.165829
.	0.724429	0.603639
.	1.04428	0.364844
JADE2	-0.26258	0.425113
JADE2	-0.618284	0.0387908
JADE2	-0.600225	0.085685
JADE2	-0.350505	0.0905907
JADE2	-0.7556	0.106124
.	-0.287635	0.319563
JADE2	-1.04572	0.092803
ZIC2	-0.523168	0.232379
LCP2	-0.643391	0.063659
LCP2	0.737754	0.394532
TRIT1	-0.340795	0.249181
.	-0.113748	0.866467
.	-0.561653	0.605414
.	-0.522126	0.164218
.	-1.55944	0.10603
.	-0.482011	0.168832
ADRB1	-0.373601	0.168895
.	0.287693	0.600827
CUL7	-0.558885	0.0824436
KLC4	-0.558885	0.0824436
MRPL2	-0.558885	0.0824436
CTNNA1	-0.171475	0.612193
.	-0.782295	0.287121
PHKA2	-0.548413	0.218763
CNTLN	-0.258875	0.802506
CNTLN	0.97259	0.495999
CNTLN	-0.0129747	0.90619
CNTLN	-1.05519	0.514647
CNTLN	-0.467887	0.0979902
EPHA3	-0.381456	0.356465
EPHA3	-0.389621	0.27797
EPHA3	-0.808427	0.149158
EPHA3	-0.00238383	0.990047
.	-0.250719	0.720936
EPHA3	-0.436136	0.264191
EPHA3	-0.72316	0.280283
EPHA3	0.35935	0.742677
.	-0.0129747	0.90619
.	-0.569094	0.450902
HSPA5	-0.453641	0.153667
.	-0.550262	0.178739
AL354710.2	-0.615278	0.0615244
HSPA5	-0.615278	0.0615244
DSG2	-0.290912	0.36909
.	1.3032	0.182574
.	-0.0129747	0.90619
GEMIN8	-0.302786	0.0335549
.	-0.675927	0.112517
GPM6B	-0.0408944	0.973274
GPM6B	-0.468551	0.678441
OFD1	-0.710025	0.0701462
OFD1	-0.415307	0.11516
GPM6B	-0.884894	0.299494
GPM6B	-0.0129747	0.90619
GPM6B	-1.05519	0.514647
GPM6B	-0.977104	0.279648
.	-0.0408944	0.973274
.	-0.964307	0.579552
PREX2	-0.560617	0.527461
WDR37	-0.902064	0.576172
WDR37	0.571988	0.0393279
WDR37	-0.5884	0.591322
WDR37	-0.404521	0.303814
.	-0.241068	0.625838
.	-0.266833	0.811546
YTHDC2	-0.840585	0.372988
.	-0.30173	0.375167
.	-0.442504	0.077339
.	-0.397975	0.0699104
.	-1.16214	0.43754
CTPS2	-0.286116	0.261027
ATP6V1H	-0.499289	0.0455882
ATP6V1H	-0.992564	0.261128
NOA1	-0.313686	0.259426
POLR2B	-0.313686	0.259426
.	1.79848	0.139249
FAM214A	-0.483241	0.0819437
.	0.336771	0.711954
AC104078.1	-0.216176	0.38828
ARAP2	-0.216176	0.38828
TPR	-0.39955	0.067617
ODR4	-0.39955	0.067617
CP	0.591013	0.706827
CP	-0.234793	0.161012
CPHL1P	0.310024	0.105586
CP	1.52766	0.433296
CP	0.272475	0.774111
.	-0.359816	0.148396
CP	-1.09512	0.355787
KIAA0556	-0.374798	0.340282
.	-2.15406	0.220178
DTNBP1	0.473627	0.320835
.	-0.0274098	0.974878
DTNBP1	-0.783138	0.467931
DTNBP1	-0.145325	0.257353
.	0.099504	0.821741
ANO2	1.40163	0.174388
ANO2	-0.569094	0.450902
ANO2	-0.535865	0.453361
ANO2	-0.876216	0.175903
VWF	-0.36426	0.319524
ANO2	-0.455457	0.365618
ANO2	-0.493455	0.628309
VWF	-0.349154	0.386825
C12orf4	-0.569094	0.450902
C12orf4	0.99659	0.584073
C12orf4	-0.128511	0.752166
.	-0.491592	0.334436
.	-0.213689	0.402579
.	-1.01543	0.145017
WWC3	-0.0129747	0.90619
WWC3	-0.0129747	0.90619
ARHGAP6	-1.83252	0.172867
ARHGAP6	0.712847	0.639648
ARHGAP6	-0.742311	0.240066
ARHGAP6	0.451	0.147932
ARHGAP6	-1.08674	0.0290548
ARHGAP6	0.581532	0.516738
ARHGAP6	0.00626132	0.992734
MAP4	-0.659321	0.0826852
GOPC	-0.560767	0.040203
AL132671.2	-0.603751	0.404305
ROS1	0.193399	0.844288
ROS1	-0.603751	0.404305
AL132671.2	0.193399	0.844288
ROS1	-0.223491	0.858825
AL132671.2	-0.223491	0.858825
USP28	-0.503009	0.0883434
HDAC9	0.697952	0.478454
HDAC9	-0.756424	0.62813
HDAC9	-0.0146076	0.980089
HDAC9	-0.681033	0.117749
HDAC9	0.56238	0.491028
HDAC9	-0.375857	0.640739
HDAC9	0.951977	0.339978
HDAC9	0.129909	0.84689
TSPAN17	-0.342002	0.138826
.	-0.42337	0.139373
TSPAN17	-0.409252	0.234401
.	-0.0745086	0.893143
HIGD2A	-0.545926	0.0571154
NOP16	-0.545926	0.0571154
.	-0.428298	0.10706
CC2D2A	-0.538602	0.0665895
.	-0.475446	0.213366
RRM2B	-0.475252	0.0637692
ZNF800	-0.380029	0.269358
ZNF800	0.0386532	0.927562
.	-0.223439	0.438851
SNX29	-0.356917	0.0685423
AC007216.1	-0.356917	0.0685423
.	0.977772	0.598104
LMO3	-0.271624	0.779656
LMO3	1.99419	0.218265
.	-0.569094	0.450902
TRERF1	-0.416184	0.170855
TRERF1	-0.327569	0.185134
TRERF1	-0.474499	0.311063
MRPS10	-0.554357	0.179424
TRERF1	-0.266257	0.0454134
TRERF1	-0.438553	0.206427
TRERF1	-0.385233	0.160788
MRPS10	-0.433513	0.125704
GUCA1A	-0.30467	0.11698
RSF1	-0.50481	0.0189958
AAMDC	-0.50481	0.0189958
RSF1	-0.453865	0.115935
VPS13D	0.270354	0.824086
VPS13D	-0.539233	0.131473
VPS13D	-0.307906	0.310477
VPS13D	2.16649	0.269591
VPS13D	0.416471	0.699955
VPS13D	-0.316356	0.305115
VPS13D	0.798478	0.220225
VPS13D	-0.107607	0.920668
FAM120AOS	-0.628999	0.0620179
FAM120A	-0.628999	0.0620179
R3HDM1	0.675134	0.330659
ZRANB3	-0.476556	0.125078
R3HDM1	-0.476556	0.125078
COL9A2	-0.338767	0.103025
ADAMTS6	-0.353522	0.00657959
ADAMTS6	0.99659	0.584073
ADAMTS6	-0.308358	0.505917
ADAMTS6	-0.26827	0.833588
.	-0.685137	0.121963
H6PD	-0.404714	0.174976
H6PD	-1.00342	0.159338
H6PD	0.0733875	0.897512
CAMTA1	-0.479926	0.320332
CAMTA1	-1.11481	0.0191907
VAMP3	-0.431454	0.261136
PER3	-0.496943	0.0740042
.	1.31469	0.22005
.	0.56238	0.491028
.	-1.34983	0.334749
LTBP1	0.721199	0.614935
LTBP1	-0.16657	0.61571
.	-0.705336	0.189503
.	-0.170319	0.622556
.	0.327843	0.592276
RFC2	-0.67004	0.053912
AL355297.3	-0.542351	0.065718
ARID1B	-0.542351	0.065718
NEDD4L	-0.351102	0.352417
.	-0.484305	0.0866575
NEDD4L	0.0996696	0.844859
PPP1R3F	-0.487674	0.113772
PTCD2	-0.493721	0.050932
PTCD2	-0.220878	0.616732
PTCD2	0.154122	0.698022
.	-0.800712	0.156301
.	1.60283	0.0534666
.	0.542567	0.450102
.	-1.01294	0.111868
NEXMIF	-0.411364	0.20392
.	1.32609	0.50585
.	-0.314888	0.841942
NEXMIF	0.510497	0.740173
DKK 3.00	-0.329165	0.333678
DKK 3.00	-0.294785	0.151631
DKK 3.00	-0.153625	0.409785
USP47	0.335098	0.796875
USP47	1.56238	0.282287
.	-0.310694	0.231119
DKK 3.00	-0.41599	0.287153
.	-0.681301	0.0613648
.	-1.07183	0.176329
NFE2L3	-0.723727	0.165297
NFE2L3	-0.63288	0.00468268
NFE2L3	-0.189618	0.157559
MCUR1	-0.510044	0.115155
MCUR1	-0.350317	0.247862
LIMA1	-0.150969	0.657998
.	-0.476121	0.0325492
SLC4A8	-0.627829	0.0699431
AC107031.1	-0.627829	0.0699431
.	-0.322471	0.362005
.	-0.394284	0.429152
TNIP3	0.00640012	0.974234
TNIP3	-0.629249	0.261136
TNIP3	0.0950566	0.62077
MAPK9	-0.505997	0.239921
COL23A1	0.630385	0.182608
.	-0.429448	0.214252
.	-0.28962	0.22689
.	-0.327213	0.314868
FAM160A2	-0.450442	0.00824082
HERPUD1	-0.513284	0.138123
POLQ	1.11793	0.236052
POLQ	-0.291061	0.303678
POLQ	0.60739	0.564182
.	-0.589745	0.214399
PIK3CB	-0.688214	0.205258
THOC3	-0.489039	0.18216
MARCKSL1P2	-0.35555	0.247662
HEBP2	-0.35555	0.247662
HEBP2	-0.538703	0.242524
MPHOSPH9	-0.658701	0.0973435
PLEKHA5	-0.467462	0.11709
PLEKHA5	-0.560942	0.163682
PRSS36	-0.337002	0.336985
SIKE1	-0.430293	0.154235
PGAM1	-0.367024	0.262778
RRP12	-0.367024	0.262778
FNIP2	-0.49896	0.137605
KLHL2	-0.0696215	0.953477
KLHL2	-1.38541	0.509874
MSMO1	-0.568596	0.105488
.	-1.21107	0.00631307
.	-0.21022	0.165601
TTC17	-0.422729	0.230025
AC087276.3	1.87926	0.418001
AC087276.3	-0.422729	0.230025
ALX4	-0.275109	0.41457
EXT2	-2.15406	0.220178
EXT2	0.3024	0.749049
ALX4	-0.512733	0.405187
FSTL4	0.510764	0.322126
AL137230.3	-0.340781	0.361915
FOXN3	-0.340781	0.361915
METTL24	0.850123	0.49558
METTL24	-0.564645	0.535112
METTL24	0.292793	0.775919
SLC66A1	-0.559794	0.0583118
AKR7A2	-0.559794	0.0583118
EMC1	-0.705416	0.214989
USE1	-0.568257	0.100083
MCF2L2	-0.456435	0.077775
MCF2L2	-0.624427	0.0749213
MCF2L2	-0.52915	0.12958
LAMA3	-0.436348	0.140296
LAMA3	-0.0496715	0.850682
AP5M1	-0.48303	0.151929
.	-0.736949	0.386097
EXOC5	-0.48303	0.151929
EXOC5	0.208403	0.867765
.	-0.537558	0.0169097
ZCCHC4	0.575176	0.218439
ZCCHC4	-0.317189	0.803188
KCNQ1	-0.448861	0.428446
KCNQ1	-0.520215	0.0617723
KCNQ1	-0.748929	0.143483
KCNQ1	-0.786713	0.10963
.	-0.282369	0.385785
.	-1.10349	0.114992
THRAP3	-0.490876	0.773167
.	0.277965	0.602737
THRAP3	-0.291381	0.216118
AJM1	-0.419734	0.160622
PHPT1	-0.449768	0.121772
PLA2R1	-0.696803	0.12927
PLA2R1	-0.0945286	0.903798
.	-0.408246	0.184312
PLA2R1	-0.262891	0.283306
PLA2R1	-0.0966636	0.91416
PLA2R1	-0.415552	0.743743
PTPRN	-0.653162	0.00721926
.	0.0333687	0.958346
.	-0.295065	0.852129
.	-0.436855	0.0468144
FOXC1	-0.452985	0.000548304
FOXC1	-0.404137	0.243545
GMDS	-0.769853	0.232279
GMDS	1.1934	0.411259
GMDS	0.510497	0.740173
GMDS	-0.279964	0.515758
TBC1D22A	-0.37553	0.403725
TBC1D22A	-0.303416	0.346945
TBC1D22A	-0.55012	0.149315
TBC1D22A	-0.859305	0.0825511
AL118516.1	-0.37553	0.403725
SYNE2	-0.553538	0.126022
SYNE2	-0.229355	0.724485
PLEKHH1	-0.465283	0.176747
.	-0.446927	0.203821
ATP9A	-0.344301	0.0801469
ATP9A	0.0836878	0.656387
.	0.56238	0.491028
.	-0.969491	0.476188
.	0.283121	0.846706
CHRDL2	-0.416247	0.170907
FAM168A	-0.550245	0.0587602
RELT	-0.455541	0.257416
ARHGEF17	-0.339799	0.0978276
.	-0.617092	0.0598607
ARHGEF17	-0.12218	0.327378
GALC	-0.550714	0.0889473
NOP58	-0.672846	0.0937975
SZRD1	-0.580251	0.0259101
KCNH2	-0.606368	0.117138
KCNH2	-0.712712	0.141566
CUL1	-0.0829255	0.744376
CUL1	-1.47041	0.0835572
AC005229.4	-0.534152	0.079353
CUL1	-0.534152	0.079353
FAM114A2	-0.387762	0.0895665
MFAP3	-0.387762	0.0895665
FAM114A2	1.60586	0.242732
.	0.0515587	0.901339
FAM114A2	1.79027	0.103893
CYFIP2	-0.466844	0.122235
ITK	-0.138184	0.618965
AC009185.1	-0.466844	0.122235
TAB2	-0.547391	0.168338
TAB2	-0.483476	0.148043
.	-0.412374	0.123676
GINM1	-0.471969	0.137437
SULT6B1	-0.664348	0.0210681
EIF2AK2	-0.46354	0.106374
USP36	-0.400952	0.0907554
USP36	-0.107836	0.833594
.	-0.449499	0.163201
.	-0.441567	0.211055
MCOLN3	-0.434148	0.256086
MCOLN3	-0.0864555	0.876125
AC007743.1	-0.584818	0.0825674
CCDC85A	-0.584818	0.0825674
AC007744.1	-0.584818	0.0825674
PUM2	-0.401376	0.269849
PUM2	0.00626132	0.992734
PUM2	-0.726205	0.240124
PUM2	-0.569094	0.450902
PUM2	0.56238	0.491028
PUM2	-0.293349	0.76669
MRPL43	-0.605915	0.0529869
TWNK	-0.605915	0.0529869
AC006254.1	-0.105421	0.642055
CLCN3	-0.569094	0.450902
CLCN3	0.0364756	0.969593
HPF1	-0.429674	0.0357212
HPF1	-1.41827	0.48291
HPF1	1.77563	0.540829
ZFR	-0.405838	0.190824
.	-1.12842	0.0356548
.	-0.533453	0.284234
ZNF280C	-0.431128	0.0800962
NPFFR2	-1.20975	0.551808
NPFFR2	-0.374984	0.715423
.	-0.646526	0.513313
.	0.0160744	0.988154
.	-0.687602	0.0758109
NPFFR2	0.142409	0.662382
NPFFR2	0.147343	0.810342
NPFFR2	-0.569094	0.450902
.	-0.314746	0.128387
PHF21B	-0.147174	0.555268
.	-0.547592	0.0578321
.	-0.172331	0.542484
TRAF1	-1.50028	0.114202
.	-0.531649	0.18291
TRAF1	-0.152601	0.422849
TRAF1	0.0713404	0.690806
C5	-0.610307	0.282288
C5	-0.90811	0.0857123
.	-0.413605	0.187303
.	-0.561016	0.0910145
TRAF3IP2	-0.310673	0.300149
TRAF3IP2	-0.798861	0.298909
FYN	-0.736374	0.173375
FYN	-1.59802	0.0889533
FYN	1.57199	0.00180111
XG	-0.291928	0.414977
.	-0.464936	0.389795
DCBLD2	-0.511379	0.12832
.	-0.0129747	0.90619
.	-0.0317089	0.970261
.	0.249402	0.851853
SOAT1	-0.583747	0.102011
SOAT1	-0.692586	0.483253
SOAT1	-0.145588	0.328275
.	-0.598304	0.698115
.	-1.05086	0.390408
PKP2	-0.479166	0.0552888
MSH4	-0.586569	0.0708967
MSH4	-0.493256	0.342525
MSH4	-0.565508	0.441748
.	0.841962	0.299491
.	-0.2662	0.749946
MCF2L	-0.969491	0.476188
MCF2L	0.157503	0.896643
.	1.25521	0.346476
MCF2L	0.8255	0.479533
.	-0.586121	0.0041337
PRDM1	-0.266931	0.23416
ATG5	-0.535662	0.160396
.	-0.516559	0.274463
.	-0.339379	0.361407
TMCC3	-0.534523	0.101488
TMCC3	-0.0689903	0.819782
TMCC3	-0.621425	0.126923
TMCC3	-0.0862395	0.610421
.	-0.0628226	0.895428
.	-0.455716	0.307207
PITHD1	-0.561039	0.43403
PITHD1	-0.260799	0.0939175
ELOA-AS1	-0.260799	0.0939175
KCNG3	-0.531083	0.11331
MTA3	-0.531083	0.11331
USP13	-0.481188	0.178679
AC069431.1	-0.322366	0.0413935
ATP11B	-0.322366	0.0413935
.	-0.343458	0.239467
LAMC2	-0.288735	0.566406
CDK14	-0.0830375	0.95463
.	-0.688467	0.22752
CDK14	-0.0129747	0.90619
CDK14	-0.0129747	0.90619
CDK14	0.00626132	0.992734
CDK14	0.97259	0.495999
CDK14	-0.435517	0.269996
SEC61A1	-0.410108	0.539395
SEC61A1	-0.535438	0.219936
.	-0.387807	0.774327
PPP1R12A	-0.452409	0.0895938
PPP1R12A-AS1	-0.452409	0.0895938
.	-0.413053	0.169065
CAMK2B	-0.409222	0.156302
.	0.0356931	0.975997
.	1.8306	0.0424033
CAMK2B	-0.0408944	0.973274
CAMK2B	-0.0534788	0.903632
CAMK2B	0.581532	0.516738
.	-0.318559	0.221703
POLR3E	-0.155253	0.849347
POLR3E	-0.814882	0.0969494
ATP2B4	-0.631055	0.146658
ATP2B4	0.0657924	0.930096
.	-0.915606	0.0591847
LIX1-AS1	-0.440175	0.0303697
RIOK2	-0.440175	0.0303697
YIPF1	-0.569431	0.180527
NDC1	-0.542543	0.00959777
NDC1	-1.01812	0.127971
.	-0.496976	0.553948
DGKG	-0.597738	0.106542
DGKG	-0.972923	0.0600841
DGKG	-0.287231	0.304754
DGKG	-0.553195	0.246965
.	-1.85659	0.370187
FLYWCH1	-0.242417	0.24418
.	-0.3824	0.0760473
.	-0.666303	0.0807401
FLYWCH1	-0.307384	0.399268
.	-0.64315	0.412339
UNKL	-0.396003	0.4413
UNKL	-0.263045	0.395989
TBXAS1	-0.398761	0.0725156
TBXAS1	0.465396	0.0799567
TBXAS1	-0.688686	0.161412
TBXAS1	-0.605564	0.0849991
TBXAS1	-0.831734	0.115655
HIPK2	-0.398761	0.0725156
TBXAS1	0.0453859	0.97259
TBXAS1	-0.463794	0.363056
.	-0.56325	0.0509115
TBXAS1	-0.564755	0.0645716
TBXAS1	-0.274033	0.373826
PARP12	-0.491379	0.23265
ALDH18A1	-0.389142	0.374924
ALDH18A1	-0.419081	0.0794133
ALDH18A1	-0.530977	0.640714
ALDH18A1	0.756266	0.408259
TARBP1	0.97259	0.495999
TARBP1	-0.668811	0.0313585
.	0.610659	0.50365
.	0.165375	0.36639
.	-0.509922	0.0441809
TARBP1	-0.207866	0.576485
.	0.0244658	0.982214
TARBP1	-0.54573	0.344251
TARBP1	1.31194	0.308108
.	0.302371	0.74643
.	1.11793	0.236052
.	-0.639466	0.0440432
.	0.740995	0.42267
MXD1	-0.541291	0.073981
MXD1	-0.986833	0.108978
.	-0.670359	0.136854
CDK17	-0.424545	0.115669
DNAJC25	-0.655186	0.112454
LRRC37A5P	-0.655186	0.112454
DNAJC25-GNG10	-0.655186	0.112454
SLC2A3	-0.527056	0.117092
SLC2A3	-0.567928	0.1501
PSD	-0.398396	0.222225
YBX3	-0.224185	0.447327
YBX3	-0.388313	0.00740123
STYK1	-0.467135	0.116407
.	-0.484447	0.174695
WNK1	-0.372838	0.180915
.	0.958747	0.24381
.	0.369571	0.785926
.	0.221677	0.802817
CCAR1	-0.370034	0.0968781
OGFR	-0.560776	0.217949
GNA15	-0.477561	0.204173
AC005264.1	-0.477561	0.204173
.	-0.182714	0.640852
CREB3L3	-0.707313	0.161128
ARID1A	-1.03014	0.0166295
ARID1A	-0.505097	0.0280399
PIGV	-0.18834	0.527353
ARID1A	-0.217705	0.233435
PIGV	-0.396257	0.177241
PTPRU	-0.29002	0.19436
PTPRU	-0.334826	0.0892755
PTPRU	-0.212603	0.284003
PTPRU	-0.317888	0.389375
.	0.264567	0.613403
.	0.233027	0.617862
COL11A1	-0.419054	0.301139
.	-1.01994	0.333177
.	0.97259	0.495999
.	-1.05519	0.514647
.	-0.639058	0.348753
QSER1	-0.579877	0.0408278
MPC1	-0.648675	0.115683
LZTS1	-0.487194	0.427346
.	-0.544141	0.259728
SPAG4	-0.548891	0.214454
SPAG4	-0.399146	0.164629
NCKAP1	-0.621813	0.0203323
MRPS35	0.358171	0.659333
MRPS35	-0.520751	0.120566
AC009509.2	-0.520751	0.120566
MRPS35	0.0160744	0.988154
GUCY1B1	-0.29417	0.522865
GUCY1B1	-0.571093	0.122306
.	-0.712525	0.460234
GUCY1B1	-0.46445	0.327718
SFSWAP	-0.588253	0.0280239
SFSWAP	-0.115448	0.815335
.	-0.418454	0.114757
.	-0.945156	0.583818
MON2	-0.510171	0.268256
.	0.346952	0.654668
.	0.0709403	0.855985
GPBP1	-0.643786	0.158235
GPBP1	-0.969491	0.476188
GPBP1	-0.969491	0.476188
ZNF112	-0.0129747	0.90619
AC245748.1	-0.0129747	0.90619
ZNF112	0.758568	0.283426
AC245748.1	-0.461053	0.0380313
AC245748.1	0.758568	0.283426
ZNF112	-0.729646	0.486721
AC245748.1	1.87722	0.339025
AC245748.1	-0.729646	0.486721
AC245748.1	-0.810056	0.620868
ZNF112	-0.461053	0.0380313
AC073896.1	-0.468516	0.129908
AC073896.2	-0.468516	0.129908
CS	-0.468516	0.129908
URGCP-MRPS24	-0.4015	0.0959422
MRPS24	-0.4015	0.0959422
.	-0.529878	0.0557011
.	-0.543793	0.0666765
WAPL	0.286978	0.823767
AL731569.1	-0.473814	0.216833
WAPL	-0.420855	0.021021
WAPL	-0.473814	0.216833
VMP1	-0.683988	0.103975
.	-0.384066	0.258492
APPBP2	-0.485876	0.2159
AC011921.1	-0.485876	0.2159
POLD1	-0.264205	0.18323
.	-0.447716	0.350766
.	-0.639035	0.329818
EIF4B	-0.428126	0.0934021
.	-0.850329	0.106283
SPHK2	-0.720995	0.0507124
RPL18	-0.448253	0.122061
AC022154.1	-0.448253	0.122061
CA11	-0.448749	0.0957185
SEC1P	-0.277405	0.202725
SEC1P	-0.448749	0.0957185
CA11	-0.277405	0.202725
.	-0.146415	0.636634
ISOC2	-0.286778	0.325993
U2AF2	-0.483167	0.205604
EPN1	-0.540374	0.0280751
MED29	-0.37692	0.330041
ZNF275	-0.594579	0.17806
.	0.0445858	0.956738
.	-0.360555	0.0449486
MTMR1	-0.477884	0.1164
MTMR1	-1.35003	0.0665516
.	-0.302413	0.662594
MTMR1	-0.566723	0.235839
MTMR1	-0.292188	0.272037
.	-0.484328	0.283109
MTMR1	-1.06892	0.17617
.	-0.546007	0.0576798
.	-0.209769	0.155721
GPC1	-0.355067	0.177742
GPC1	-0.452476	0.233764
.	-0.660479	0.131284
.	-0.55517	0.098088
.	0.394863	0.485168
.	0.00348177	0.995176
.	-0.169018	0.706961
.	1.97286	0.0541662
.	0.205308	0.466393
CASP8	-0.672363	0.0294231
CASP8	-0.604315	0.172335
.	0.821119	0.316619
LIMCH1	-0.341549	0.161193
.	-0.0858304	0.902859
INTS13	-0.525013	0.0586929
TM7SF3	-0.538554	0.0811864
.	-0.859299	0.109989
KCNK15-AS1	-0.231201	0.299072
KCNK15-AS1	0.350227	0.145299
KCNK15-AS1	-0.217963	0.16179
KCNK15-AS1	-0.210233	0.525061
DMRT1	-1.01297	0.067989
DMRT1	-0.43762	0.45628
ST3GAL6	1.99419	0.218265
ST3GAL6	-0.424931	0.0637161
ATP2C2	-0.248311	0.679378
AC015656.1	-0.359352	0.194244
NGFR	-0.359352	0.194244
AC015656.1	-0.269293	0.218661
NGFR	-0.269293	0.218661
CDON	1.81475	0.50355
CDON	-0.432093	0.332568
CDON	0.581532	0.516738
TAF2	-0.386529	0.275587
HIPK2	-0.382792	0.348823
HIPK2	-0.524792	0.033951
HIPK2	-0.732898	0.110889
HIPK2	0.151978	0.556683
HIPK2	-0.7472	0.0171687
HIPK2	-0.56605	0.44467
TNPO3	-0.450225	0.209983
TPI1P2	-0.450225	0.209983
TNPO3	1.00132	0.508659
RFXANK	-0.321943	0.311492
BORCS8-MEF2B	-0.321943	0.311492
TMEM161A	-0.59301	0.0178168
.	-0.195515	0.332681
BORCS8-MEF2B	-0.690378	0.10855
MEF2B	-0.690378	0.10855
.	-0.60142	0.394133
SUGP2	-0.514136	0.106016
SUGP2	-0.387923	0.324304
LINC01184	-0.494474	0.119447
SLC12A2	-0.494474	0.119447
SNX24	-0.462927	0.133739
EYA2	-0.388983	0.220465
ABCA7	-0.321547	0.000930598
ABCA7	-1.44506	0.00246605
ABCA7	-0.533583	0.148711
[truncated: 94,068 more rows]

## Sheet: Figure 6B
gene_name	log2FoldChange	padj
BRD3OS	-8.99703	8.21e-06
FOXL2NB	-11.1693	8.23e-06
C5orf63	11.1323	1.5e-05
CDC42SE2	-7.42352	2e-05
CNTNAP3B	-9.81823	0.000646779
FKBP11	7.39251	0.00118021
DUXAP8	7.70238	0.0040701
AFAP1L1	-5.59363	0.00506375
DNAJC2	12.5941	0.0050973
AL928654.1	-8.49246	0.00593154
AL360012.1	12.2644	0.00593154
LZTR1	-8.27164	0.00990689
PLCD4	-7.82869	0.0133521
RBM26-AS1	7.95274	0.0140089
SLCO5A1	7.85921	0.0146404
CDC42SE2	9.61374	0.0161596
ZNF34	-7.87267	0.0163326
DPF2	4.56679	0.0187036
ZNF433-AS1	-7.71137	0.0199848
HAT1	-5.85884	0.0211858
HCG27	-7.53094	0.0229263
PCGF5	-10.4885	0.026316
CSAG3	-8.12018	0.0266682
LINC00667	-10.4617	0.027341
SLC43A2	7.38157	0.0300552
C1QTNF3	-7.47539	0.0300552
LINC00894	-7.59607	0.031102
BBS1	-10.4083	0.031102
HCN3	-10.1269	0.0323363
PI4KAP2	10.1679	0.0325094
TMEM179B	10.1349	0.0334719
ATP11B	-3.8607	0.0337988
SHKBP1	8.98935	0.0338367
GUF1	9.93707	0.0364344
RPL7L1	-6.15554	0.0403992
RAB15	-7.4512	0.0426276
XLOC_021828	9.78282	0.0479533
ZNF155	7.27172	0.0480611
CDC37	-5.09646	0.0501908
LINC01006	8.53242	0.054017
SPATA20	7.28648	0.0562385
DIABLO	-4.13745	0.0566336
DIABLO	4.9766	0.056724
SPIDR	-3.94096	0.0575996
AL845472.1	7.01673	0.0577758
XLOC_056755	-4.79594	0.058146
XLOC_056755	9.38089	0.0619912
SPTAN1	9.05161	0.0629847
ZNF232	9.12023	0.0669262
SLC2A11	-5.71072	0.0678796
XLOC_056747	10.3183	0.0679029
NDUFS7	-8.93961	0.0681824
XLOC_021828	8.48555	0.0682614
CSNK2A1	6.45402	0.0701853
XLOC_001456	10.1247	0.0706588
MTUS2	13.5541	0.0706588
HNRNPU	-4.28405	0.0712796
HCG27	6.82887	0.0722053
RAB2A	5.20834	0.0727061
LINC00944	5.5397	0.0747134
AC060780.1	-6.99343	0.0765376
CLOCK	8.84569	0.0765688
SNHG4	-8	0.076693
DIS3L	-7.08388	0.076882
FAM229A	-8.60608	0.0804631
CD164	3.28485	0.0808709
ISYNA1	7.2655	0.0816412
XLOC_032351	-5.86249	0.0816412
SLC9A5	5.98653	0.0822627
XLOC_043221	-9.83103	0.0839186
XLOC_032346	-8.53866	0.0839186
FSCN1	5.30577	0.0844276
STX16-NPEPL1	6.9608	0.0866342
RNF213	5.87582	0.0876741
MSC-AS1	6.85397	0.0888435
PRR14	-8.47799	0.0889865
XLOC_024346	5.15657	0.0891262
RAMACL	5.93234	0.0951428
BUD23	-8.58972	0.0973843
OXA1L	-12.2701	0.0975236
AC080128.2	6.91793	0.0979114
QARS	12.088	0.0992212
TMEM218	-8.28362	0.100463
VAV1	-6.59378	0.103315
MTG1	-7.63075	0.10443
AMPD2	-4.04991	0.105392
TRAF3IP2-AS1	-5.30836	0.106427
HDAC10	-5.45775	0.107768
ATP6AP2	5.49256	0.107768
GSS	-9.84925	0.108538
FAM221A	-8.96807	0.110622
LINC01232	-5.66996	0.112156
VDAC3	-8.15444	0.113443
XLOC_001456	11.5867	0.113525
CDCA7	-11.5348	0.117549
XLOC_056755	11.4035	0.120992
GLCCI1	-6.73246	0.12201
XLOC_001213	11.3545	0.122523
XLOC_032125	11.2907	0.124813
AL357060.1	6.61635	0.125268
U2AF1L4	-6.98673	0.127161
CNPY2	7.47592	0.129542
PSMA3-AS1	-7.83556	0.129893
ZNF561-AS1	-7.82827	0.130151
IMP4	-11.2559	0.130151
XLOC_001456	11.0968	0.131961
XLOC_027219	7.76493	0.13416
XLOC_032125	-11.1137	0.13662
CUEDC1	5.43709	0.138154
LINC00271	6.39781	0.13897
XLOC_054800	10.9546	0.141175
XLOC_001213	-10.9878	0.142975
KIFC2	4.88743	0.144228
AC012358.3	6.55529	0.146675
LINC00511	-4.94995	0.14691
XLOC_032371	5.73767	0.147578
CENPT	-7.79492	0.150397
LINC00470	-7.60815	0.151722
ZNF266	-4.54085	0.153186
PKD1	-7.70499	0.154271
AP000350.7	6.45879	0.155195
MDH1	-4.40931	0.158339
DDX23	-4.23042	0.158801
UCHL1	10.568	0.159691
TBL3	4.65665	0.160541
HELZ2	-7.55563	0.160908
XLOC_056741	7.53379	0.162472
TMEM70	-3.48503	0.164317
AC138904.3	6.45733	0.164369
AC007036.3	6.27336	0.167939
CDK11A	-6.39082	0.167979
PAPOLA	-6.29578	0.168534
LINC00941	6.82889	0.169052
XLOC_021828	10.3913	0.169823
XLOC_055934	4.60483	0.17056
XLOC_001463	7.64813	0.170671
EIF5	10.3325	0.172549
SGCE	7.5436	0.172703
TPD52	-6.33431	0.174687
AC007249.2	7.58971	0.176991
NT5C3B	-10.3587	0.177031
XLOC_054718	5.73608	0.177546
C2CD3	6.68986	0.179519
CALM3	-3.82834	0.181379
MINCR	-7.35301	0.184459
AL022323.4	6.87798	0.184524
RCC1	-10.2139	0.184873
XLOC_032123	-10.2041	0.185229
SLU7	-7.35998	0.187035
CACNB4	-7.30997	0.190409
NPR 3.00	6.5084	0.195339
SLC43A2	-7.28143	0.196457
FZD3	9.86845	0.196747
RHPN2	-5.76871	0.196747
EPS8L1	-6.29374	0.19946
XLOC_039440	9.8727	0.199666
DNAAF3	-7.49966	0.200629
SNHG16	-7.23902	0.20151
RAP2B	9.76779	0.202587
ELAC2	3.81225	0.204258
LINC01852	6.19807	0.204489
MIB2	7.23198	0.204567
XLOC_056367	9.71669	0.205597
TSNAXIP1	4.79633	0.205672
CCDC82	-5.94236	0.213281
AL109628.2	6.08109	0.214129
NDOR1	3.75872	0.216309
MTA3	-7.12021	0.21823
CCDC18-AS1	-7.11922	0.21823
CDC45	5.16863	0.21859
ALG13	-6.22309	0.219319
TMPO-AS1	-7.13261	0.223381
POP4	-3.92549	0.223829
XLOC_056755	9.40039	0.223975
TADA2A	-6.17067	0.223975
LDLRAD4	7.0771	0.224403
AC100810.1	-7.5194	0.224511
LINC00941	-9.45875	0.227996
ALPK1	-3.59843	0.230192
NOSIP	7.08273	0.230482
MAPK7	-7.0593	0.23098
TARBP2	3.49905	0.232107
XLOC_032318	-6.6749	0.23364
AC018521.6	6.03354	0.233845
AC007342.5	6.24542	0.237047
TSC2	-3.60817	0.237267
CYFIP2	4.91546	0.238143
LSM 12.00	4.57119	0.238519
TCERG1	4.43691	0.240142
PCBP1-AS1	-6.01734	0.240479
XLOC_021791	7.16673	0.244891
XLOC_001456	9.12327	0.247105
EDRF1	-3.65488	0.247495
XLOC_039437	5.32594	0.251745
ANGPTL4	-4.24465	0.255259
MALAT1	4.15172	0.257462
XLOC_054800	8.95436	0.258628
CTPS1	5.41563	0.259103
TJP2	-8.96681	0.262347
DHRS4-AS1	8.92001	0.262585
ALX4	-8.95124	0.263056
LACC1	-7.15479	0.26635
PKN2-AS1	3.82374	0.26647
LINC00668	6.89903	0.26647
BX890604.2	8.85756	0.26647
TTN-AS1	-7.08305	0.268896
BSCL2	-3.74543	0.268896
AC013565.1	6.0395	0.268896
TCF12	-8.85043	0.269381
DEPDC5	-4.45338	0.269692
SLC37A3	-6.90394	0.27249
HTRA1	8.6705	0.274834
MAP4K2	-4.88546	0.27671
SON	3.67329	0.27671
XLOC_028180	8.73388	0.277147
AC007773.1	6.8188	0.277327
AF287957.1	4.95416	0.278186
MSL3	3.6582	0.27907
AC007066.2	-8.71359	0.279856
AL353997.2	6.03558	0.280174
SYNE1	-6.69921	0.282865
AL392089.1	-4.49137	0.284668
ULK3	-8.62806	0.287226
CEBPZOS	-8.63397	0.287253
XLOC_020593	8.59859	0.287789
GTPBP3	5.89973	0.287918
LINC00893	-6.00115	0.289085
AL031283.2	4.28167	0.289579
SNX22	-7.68523	0.292554
CACYBP	-3.91229	0.29392
ZC3H3	-8.58397	0.29392
LINC00511	-6.77022	0.295678
MDH1	-2.99316	0.297211
SMN2	6.67838	0.297651
XLOC_037986	7.59488	0.297842
AC097717.1	5.83897	0.298369
MFSD1	5.69233	0.29855
LTB	-5.8836	0.29855
SLC47A1	-4.67544	0.29967
CFLAR-AS1	-6.73081	0.29967
CARMN	4.2586	0.301065
KANK2	-4.50699	0.302473
ZFYVE26	3.87331	0.304037
BDH2	8.41253	0.305752
LACC1	-8.43234	0.306733
LINC00941	-8.3903	0.309315
AC084116.1	5.96075	0.310029
LRRC75A-AS1	-4.03611	0.313741
EXOC4	3.06283	0.313741
NPEPPS	5.75951	0.314778
SLC22A17	-6.21667	0.316042
ACADVL	-3.12378	0.317868
ZSCAN18	-7.13128	0.319062
LINC-PINT	-6.75527	0.32509
NECAP1	8.21899	0.325376
RPS24	8.18388	0.325376
XLOC_032346	4.09637	0.325939
EZH1	6.07889	0.326994
PRKCI	2.83913	0.328493
LINC01359	6.09438	0.330149
ZFAS1	8.17728	0.331222
CACYBP	-3.973	0.331222
AL669831.5	-6.65692	0.331985
AC004158.1	6.59085	0.334172
MED13L	-4.13118	0.335577
XLOC_020546	8.16979	0.335977
LINC02204	5.80326	0.337988
AL392172.1	5.24067	0.340198
APPL2	5.01829	0.340486
AL590094.1	4.37319	0.340685
TMEM17	3.02935	0.340729
LINC01359	5.69709	0.344721
IKBKB	-3.44832	0.347843
AL590094.1	-4.07599	0.347971
ZMIZ1-AS1	6.08492	0.348449
CU633967.1	-3.46696	0.351563
PEG10	8.04724	0.352447
XLOC_032348	-8.06958	0.352641
LRBA	3.0862	0.353215
MFN1	-5.90529	0.354373
SLC4A2	-4.57284	0.356175
RGS5	5.36167	0.356353
DENND1C	-6.3662	0.356484
WDR73	3.21367	0.359719
MLX	-3.39426	0.359719
PAXX	4.91663	0.360769
CHRNA7	-6.51147	0.360852
GPS2	4.27488	0.36499
RPS24	-4.51518	0.368211
SPG7	-7.96961	0.368211
AL139011.1	6.4673	0.369013
EFCAB12	3.97822	0.369013
AL512353.1	-6.67826	0.370885
C7orf55-LUC7L2	7.89806	0.372087
LINC01560	4.85482	0.372206
CEP57L1	-7.93957	0.372759
ZBED3-AS1	-6.49677	0.373299
TRIO	6.49024	0.374154
C7orf55-LUC7L2	7.88084	0.374762
AL606491.1	5.65825	0.375248
NECAP1	4.13663	0.375762
CELSR3	7.83165	0.37588
ELAC2	2.76528	0.376322
RAD21-AS1	-7.89349	0.377014
TPM2	3.56631	0.378339
AL357568.1	5.73146	0.378753
LINC01119	6.61192	0.380008
PTPRD-AS1	-6.49932	0.380008
SCAMP2	5.01283	0.385168
EFCAB6	6.45362	0.385508
CYFIP2	4.97807	0.385508
SNHG17	-4.4314	0.386577
CBWD6	-3.90243	0.387125
EDEM3	3.02635	0.387125
AC002101.1	5.68983	0.388194
SLC25A37	-3.74341	0.388211
AP002358.1	5.60165	0.390378
ANKRD11	7.80401	0.392052
AC008938.1	5.70432	0.393293
UBE2F	4.07457	0.394649
MIR137HG	-6.45786	0.395111
GABPB1-AS1	-7.79701	0.396899
CTSH	5.60413	0.399479
RPS6KL1	5.71226	0.399759
SNX22	4.74904	0.400624
LINC02452	5.61927	0.401539
MAMDC2-AS1	5.61927	0.401539
ENO1	-2.59502	0.401764
JPX	7.67575	0.405979
LINC02179	5.77099	0.406144
FAM66C	3.73267	0.406227
AC012485.1	5.76851	0.406813
RNASEK-C17orf49	7.69632	0.409355
AC121333.1	5.52919	0.409735
AP001107.1	5.77769	0.410808
SBDS	-5.53478	0.413456
ZBED3-AS1	-6.20305	0.417087
AC090587.1	5.66713	0.419658
AC005306.1	-6.39159	0.419872
LINC01102	5.72878	0.420768
AC006252.1	6.3478	0.422379
ANKZF1	4.43645	0.422761
CSNK2A1	5.2599	0.423387
RNF31	3.37152	0.425334
UVRAG-DT	6.32246	0.425578
PCBP1-AS1	-6.36074	0.425578
CACNA1A	5.60922	0.426169
AC105277.1	-4.97498	0.426601
MUC20-OT1	-4.10284	0.427095
FAM117A	3.7067	0.427612
OBSL1	-6.36359	0.428495
BOP 1.00	-3.2712	0.428495
SPG7	-7.62783	0.430023
AC009961.1	3.21811	0.430881
SON	-7.61928	0.431522
MCM3AP-AS1	-7.61928	0.431522
CIRBP	4.4713	0.432469
TRAF3IP2-AS1	-5.67696	0.435821
TMEM232	6.33108	0.436033
DLGAP2-AS1	5.49974	0.436033
VPS4B	7.53763	0.436033
GAS5	-7.60201	0.436171
CATSPERG	6.33065	0.436455
CEP104	-3.65787	0.437347
ACBD4	3.82802	0.438269
LINC00652	-5.0668	0.438289
LINC01450	5.63698	0.442343
SMARCE1	7.52957	0.442343
MATR3	5.06409	0.444
AC011476.3	5.55298	0.444868
TMEM87A	3.25331	0.44799
XLOC_021790	-7.54576	0.448044
AC005899.7	3.90666	0.449057
BOLA3	-3.12109	0.450126
AC022007.1	6.48917	0.450661
DCTN1	-2.52657	0.454942
SLX1A-SULT1A3	-5.30933	0.455781
PLA2G4B	-5.62676	0.456583
RAP1GAP	3.86649	0.456583
RTN1	-3.91204	0.456612
RAB11FIP4	-6.352	0.456821
RNF41	3.25104	0.458647
EEF2KMT	-4.36932	0.462353
AP003555.1	5.65038	0.462912
AC005912.2	5.68009	0.468215
CLN3	-6.85417	0.468388
XLOC_032304	-7.45977	0.469785
SLC19A3	-7.43854	0.469827
TMEM222	-3.76679	0.472069
THAP7-AS1	4.12248	0.475025
AP001330.1	5.56628	0.47596
MYH15	-3.40804	0.478868
TRHDE-AS1	7.36459	0.479906
CBWD5	-4.19378	0.481703
AC090197.1	6.26694	0.482084
LINC00906	6.26694	0.482084
ZNF17	-3.30235	0.482712
CNTNAP3B	-5.62719	0.484355
MAN2B1	-2.7934	0.485038
VSIG10	-2.7656	0.485394
ADCY2	5.58228	0.485424
ATG4B	6.24373	0.48657
ZDHHC3	3.63386	0.487985
ATP6V1H	-3.08474	0.490617
Z69720.1	-5.44922	0.491795
XLOC_001458	4.41939	0.49314
SCART1	6.53458	0.494391
AC027288.3	3.86923	0.49471
ZMIZ1-AS1	4.19336	0.495614
AC025569.1	6.29837	0.496385
AP002884.1	-6.30315	0.499875
CACNA1A	6.1693	0.500076
ECH1	-7.32739	0.500076
CDC42BPB	3.29682	0.500114
TTN-AS1	7.31561	0.500779
VPS13D	-4.70327	0.500943
DDX27	-3.14399	0.501752
TSC2	-3.43815	0.50405
DHRS4-AS1	-3.30092	0.505132
SPPL2B	-6.20691	0.505562
LINC00511	-6.20691	0.505562
ST13	2.90506	0.505562
LINC00910	7.25865	0.505562
XLOC_007032	6.75298	0.509165
STAG1	2.997	0.50963
PPIE	-3.39814	0.510212
SLC45A4	5.24819	0.510212
AP2A2	-3.62613	0.512134
SLC5A9	6.16696	0.512134
GTF3C2	7.286	0.512134
AC012354.1	6.19367	0.512798
PAPOLA	-5.35594	0.513513
KLK1	-5.35594	0.513513
XLOC_056755	3.45758	0.513629
DXO	-3.03436	0.513629
IQCH-AS1	-4.03021	0.517089
MT3	5.67981	0.517167
AFF1	-5.5183	0.517693
CLCN2	4.62515	0.518511
EFEMP2	-4.17512	0.518511
ZNF213-AS1	7.25864	0.518511
GAS5	-5.43196	0.518511
LINC01187	6.13044	0.518511
AC079336.5	6.26207	0.51992
ANP32A	-3.82528	0.51992
GNB2	-3.61653	0.51992
NUTM2B-AS1	5.33948	0.522869
PJVK	-6.21688	0.524199
CIRBP	-5.59297	0.524861
RRM2B	-3.38805	0.526562
AC010327.4	5.54083	0.528218
AC109826.1	5.54608	0.53252
CDK5RAP2	2.95178	0.532683
AP000763.4	5.44419	0.53313
ITPR1	3.56228	0.535013
METTL17	3.11565	0.537478
AL626787.1	5.44434	0.537742
LINC02177	5.58537	0.538295
AC060780.1	-6.20424	0.538675
ICAM5	-7.21501	0.538675
LINC00511	-7.21501	0.538675
HCN3	7.1203	0.541915
HCN3	7.1203	0.541915
AC005481.1	5.59842	0.542252
CERS6-AS1	5.38364	0.542543
AC011773.1	-5.35407	0.542573
AC008991.1	5.39227	0.544131
DLGAP4	-7.18821	0.544131
AL365205.1	-3.79485	0.545727
DCXR	3.13034	0.546051
AL109976.1	3.48307	0.546879
XLOC_044789	3.658	0.547076
SPG7	7.14373	0.547301
WDR90	7.14373	0.547301
PRPF39	-3.60321	0.548021
RASAL3	5.32434	0.548797
MIB2	4.58409	0.549351
PARN	7.12405	0.549351
SLC30A9	5.45848	0.552856
AP001804.1	5.40402	0.553233
UBA6-AS1	6.19802	0.554572
TMEM214	2.78026	0.554963
HOPX	6.1047	0.555298
LINC00656	6.0981	0.556044
ELFN2	5.4714	0.557675
EPB41L4A	-3.41958	0.55965
AP1G2	3.20602	0.55965
RAD54L2	6.52719	0.559825
COL11A1	-6.059	0.560143
AL392172.1	6.04294	0.5614
XLOC_032346	6.12674	0.567335
LINC00630	-4.81992	0.569068
RASAL2-AS1	-5.55054	0.56942
PHKG2	-7.10469	0.56942
AC091078.1	5.27049	0.571085
LRRC36	5.42503	0.573407
RALGPS1	-2.84712	0.575321
Z98949.1	6.00523	0.57559
PMEL	6.11196	0.576823
LGI3	6.01765	0.577226
SPTBN4	5.39849	0.579961
LINC01011	-7.07574	0.580382
FAM149B1	7.03348	0.581145
PIK3CB	-3.20153	0.582391
MAPK8IP3	-6.1498	0.582391
ALOX12-AS1	6.04781	0.585333
TMEM161B-AS1	6.01129	0.58714
RHBDF2	-6.10778	0.589635
AC118758.3	3.41828	0.590404
CCDC24	-4.16652	0.590404
LINC01128	6.15216	0.590976
MTMR11	4.07575	0.594209
TMEM18	2.41539	0.596472
XLOC_029161	-3.6498	0.59707
ZNF460-AS1	6.0076	0.597205
AC107980.1	5.52596	0.597336
BAIAP2L1	2.97342	0.597792
TTC9C	-3.81288	0.597792
XLOC_011550	3.86969	0.600868
MOCS1	6.03554	0.600975
AC109449.1	-5.33946	0.601443
MAN2C1	-4.38487	0.602379
ARHGAP5	3.01705	0.60266
OVAAL	5.93835	0.604186
AC134312.1	5.38661	0.604186
MPV17L2	6.98591	0.606152
AC091013.1	5.95132	0.606953
TNS2	-6.03232	0.609105
AL450992.3	5.95454	0.611384
LINC02405	-5.85937	0.611842
RNF4	2.43547	0.611842
SYTL2	3.21839	0.611842
ANKRA2	3.9106	0.612187
XLOC_001463	2.89232	0.614268
NDUFV1	3.08647	0.615033
COQ9	6.95217	0.618353
AC009269.5	2.68554	0.618435
MKNK2	-3.52467	0.618435
AC004832.6	5.3047	0.618708
KIF21A	2.69926	0.623546
NELFE	3.82647	0.624704
RPL13A	3.26788	0.625081
AC010327.3	4.19208	0.628251
APBB1	3.89188	0.628878
AKAP7	5.86975	0.629935
RIMS1	5.98969	0.630414
TMEM175	2.96247	0.630583
AL138828.1	5.98297	0.631941
EBF4	6.90313	0.633584
GMDS-DT	-5.97814	0.63366
CLN3	-6.92159	0.636185
QRICH1	-2.85709	0.636185
CENPT	-2.91977	0.63701
SLC36A3	5.25796	0.637032
PKD1	-6.37304	0.640306
TTC21B	-5.91857	0.640306
MUC20-OT1	-6.9002	0.641718
LINC02208	5.89879	0.641718
LMO3	5.88182	0.641718
AC243829.1	-3.54922	0.641718
ZBED3-AS1	5.92634	0.641984
AL606534.1	6.01052	0.643441
CRYZL2P-SEC16B	4.77966	0.644265
OTOA	5.21966	0.64505
LINC01515	5.17489	0.64505
AC126614.1	5.17489	0.64505
ITIH4	5.43615	0.64507
MTMR10	-2.38548	0.645616
AC007998.3	-5.88485	0.646759
GNA11	-3.44191	0.647788
TBC1D10B	-2.74882	0.648825
LINC01559	5.88534	0.649374
AP001094.2	5.88534	0.649374
RBAK-RBAKDN	6.51274	0.64967
ITGA5	-2.91391	0.650254
AP006259.1	5.15514	0.651572
AC073167.1	5.15514	0.651572
PRC1	6.84593	0.653178
PISD	6.84593	0.653178
AL135960.1	5.92847	0.65319
AL591643.1	5.13845	0.653486
AC022007.1	5.43487	0.6557
AL138781.1	-4.00872	0.656833
XLOC_056748	-4.08455	0.656833
XLOC_032304	4.97434	0.661534
AVIL	-5.14809	0.664858
LINC01133	6.04966	0.666083
XLOC_032329	-2.46866	0.668027
RGL2	-6.82051	0.6698
SBF2-AS1	3.63944	0.670918
AC121493.1	5.1815	0.672973
MRC2	-2.53242	0.676928
MIR100HG	4.07258	0.676928
KANSL1-AS1	-5.53435	0.679585
AC006547.3	-5.89254	0.68118
LINC00707	-3.1068	0.682029
ANAPC5	-1.94247	0.682029
SGCE	-3.91404	0.682557
CTPS1	5.86545	0.684694
AC008443.4	-3.10614	0.684694
PLXNA1	-2.47439	0.685867
STK19	-5.85192	0.68611
C17orf51	-3.76967	0.686521
LINC02405	2.94608	0.68743
ARID1B	3.18407	0.690061
AC092338.2	5.86088	0.690552
EHD1	3.02071	0.690764
KCNK4	3.55711	0.691462
NPEPPS	-5.82048	0.691462
SH2D3A	5.83695	0.691641
SSBP3-AS1	5.82675	0.692407
C17orf51	5.82675	0.692407
HDAC3	2.65858	0.693589
ATP2A2	-2.2247	0.693897
MRPL28	3.41176	0.69647
AC108134.1	5.35542	0.69804
AC007639.1	5.35542	0.69804
AL355974.1	5.13491	0.698636
SLIT3	5.90167	0.700933
BSDC1	-3.06438	0.701902
AC103702.2	-2.63013	0.702088
RNASEH2B	3.14948	0.702162
ADCY4	5.14486	0.702162
LRCH3	4.76537	0.702878
ZNF561-AS1	6.72166	0.702878
ZBED3-AS1	6.72166	0.702878
TEPSIN	-3.78681	0.703525
RTN1	-3.84537	0.704328
AC027020.2	2.50333	0.704487
TCF25	-3.36897	0.705771
LDHA	-5.82324	0.707852
TRIM52-AS1	6.73123	0.707852
XRCC3	-6.7358	0.709771
LINC00470	5.92098	0.711271
CERS5	-6.7236	0.711908
ZMIZ2	-4.01637	0.713053
MIR548XHG	-5.84854	0.713902
AL355102.4	-5.85882	0.714368
AL138828.1	5.58663	0.715643
XLOC_011552	4.20575	0.716557
AC245052.4	3.97618	0.716671
FBXO2	5.34051	0.717433
ZNF561-AS1	3.31655	0.719036
ERBB2	-5.98486	0.720318
PKM	2.69919	0.720318
AP004608.1	5.76155	0.720841
MIR124-2HG	5.76574	0.722569
AC010643.1	5.22562	0.723562
STEAP2-AS1	6.63582	0.723562
PHYKPL	6.63582	0.723562
UBE2D3	2.84779	0.723562
NEAT1	5.79126	0.723562
LINC01278	3.50146	0.726194
AC117394.2	5.1686	0.726445
XLOC_032304	-3.09685	0.726495
COPA	-2.32864	0.726495
HAUS5	4.5394	0.726831
SRSF7	5.79612	0.728715
PCAT4	5.1851	0.731743
AL133410.2	-5.16816	0.731743
TNS2	-5.16816	0.731743
CCDC180	5.90569	0.7328
COLCA1	5.90569	0.7328
NEK8	-3.06089	0.733009
EIF3J-DT	-5.74512	0.73316
DNMT3A	-5.74512	0.73316
LINC02538	5.88792	0.73316
GCDH	-4.60856	0.734803
AC011503.1	5.19985	0.734803
EBF2	5.759	0.734803
TBCE	4.06681	0.734803
LRRC75A-AS1	-2.47828	0.734803
ZBED3-AS1	6.12201	0.7352
AC005609.5	-5.78086	0.735405
BTNL9	-3.74307	0.735444
AC008115.4	-5.03703	0.737831
LINC00598	-5.25257	0.739441
EFHC1	2.26474	0.741917
VEGFA	2.1588	0.745039
TMEM44-AS1	-6.62735	0.745173
THAP7-AS1	-6.64838	0.745173
MIRLET7BHG	-6.62735	0.745173
AL161431.1	-3.52489	0.745478
BDNF-AS	5.78416	0.745617
LINC02519	5.06174	0.745805
TOP3B	-3.26655	0.745805
MIR133A1HG	3.74818	0.747144
STK38L	-3.06266	0.747389
MRPL38	-2.70665	0.747651
AC025887.2	5.73205	0.747651
NAIP	-6.63453	0.747651
ZFP30	4.84676	0.747651
C17orf51	-4.57809	0.747811
TIA1	2.5607	0.748057
CCDC189	2.81466	0.749785
AL031281.3	5.79829	0.75138
DVL2	2.73833	0.754957
CPT1C	5.07943	0.757016
XLOC_056738	2.32552	0.757167
ARRDC2	2.15656	0.757167
ALS2CL	6.60664	0.757167
XLOC_053528	6.00043	0.757167
CYP4F26P	2.8174	0.757341
CLK1	-2.45041	0.758034
LINC00624	5.70198	0.758939
BX842242.1	5.80629	0.758939
CSF3R	2.89256	0.758939
TTN-AS1	-6.5893	0.759099
TMEM259	2.67965	0.761353
SETD5	-3.40483	0.762436
LINC01964	5.91929	0.764051
HUWE1	2.61368	0.76566
FER1L6-AS1	5.68203	0.766895
DPP7	2.81325	0.767262
FAM30A	5.66656	0.767838
LINC01011	-5.68657	0.769285
ZMYM5	-5.45164	0.769721
AC005722.2	5.69737	0.770913
LINC01094	5.4865	0.771249
NOSIP	-5.67824	0.773505
AL391832.2	5.7833	0.77381
RPS6KA1	-2.50392	0.77381
SEMA4C	2.08231	0.774754
FLJ12825	5.68665	0.77561
P4HB	-3.00014	0.77561
PGM5	5.68665	0.77561
AC007638.2	5.07267	0.781277
LINC01225	3.75294	0.783062
ECHDC2	-6.56901	0.783397
PHAX	-2.71675	0.783902
CYP4F12	5.87383	0.784081
AC136475.1	-5.05261	0.792023
MCTP2	2.8437	0.792042
TTC28-AS1	-2.9809	0.795951
SPN	5.67112	0.797163
ADAM15	-2.93741	0.797471
AC016747.1	6.51718	0.800574
SCAANT1	4.99677	0.80072
LINC02533	5.11349	0.80072
AC010168.2	-2.80334	0.803262
AC002550.1	-6.52763	0.803736
HOOK3	2.3273	0.80438
AL035530.2	-4.40833	0.804724
ATP11A	-3.22253	0.805392
XLOC_056755	-2.90948	0.80597
SH3TC2-DT	-5.23331	0.806541
CCDC78	5.75775	0.806572
SLU7	5.55211	0.808059
ZNF506	3.81643	0.808327
HEXA	2.45212	0.809237
AC003043.2	5.09753	0.809713
GTF2IRD2P1	5.72106	0.809946
TRG-AS1	5.711	0.810177
PRICKLE2-AS3	5.65094	0.812186
AC073332.1	5.65094	0.812186
DENND3	2.33797	0.81358
TSNAX	2.36371	0.814361
POGZ	2.60793	0.820146
AC005394.1	5.16854	0.820379
ASMTL-AS1	4.92768	0.821077
AC005736.1	3.34475	0.821077
NIFK-AS1	6.45562	0.821077
RHBDL1	6.45562	0.821077
KY	4.93138	0.822904
ARL6IP4	-6.46875	0.825817
LINC00837	5.59793	0.825925
DPF1	-5.34503	0.826776
AC093827.4	-5.02873	0.826861
ABCC1	4.85958	0.826861
MTG1	-2.53267	0.828201
AC073130.1	3.11034	0.828201
SF3B2	2.58832	0.828287
DKFZp451B082	5.81499	0.828287
IFI30	2.53927	0.828552
AC011893.1	-5.59907	0.830018
AP003068.2	4.12552	0.830018
PGAP3	3.35459	0.830018
AC008556.1	5.61916	0.830018
AL162718.1	5.61916	0.830018
AC005332.2	5.61412	0.830018
AC099062.1	5.66197	0.830018
MATN2	-6.4663	0.830018
MED26	2.67835	0.830069
XLOC_020546	2.67508	0.834124
CS	-2.26283	0.835623
XLOC_001456	3.94474	0.836615
SNED1	5.84781	0.837005
XLOC_021790	2.28364	0.837537
DNM3	-5.78484	0.837569
ZNF687	-2.83014	0.838573
XLOC_032347	-5.56006	0.838573
LINC00271	5.06946	0.838579
CIAO3	-2.9959	0.841854
AL078601.2	5.10925	0.843504
AC022784.1	5.70563	0.844247
GABRD	5.70563	0.844247
AMT	-5.58678	0.844961
CYP20A1	6.37671	0.845337
AC027237.3	6.37671	0.845337
ERVK13-1	5.50877	0.845583
LINC02099	5.50877	0.845583
AC011603.2	-6.44112	0.845583
SPG7	-6.44112	0.845583
LTBP4	-5.16369	0.845583
SCN5A	-5.60515	0.848368
LINC02275	5.52585	0.848705
GABRE	5.52585	0.848705
L3MBTL1	5.52585	0.848705
CLCN7	2.67314	0.849255
LINC01013	5.64612	0.849255
C1orf140	4.90471	0.849255
PIAS4	2.60274	0.849942
TF	5.53173	0.850459
REEP6	-2.47897	0.850459
TBCE	2.52256	0.850459
ZFYVE21	2.4454	0.850459
TECR	4.9542	0.850576
MAPK7	3.96674	0.851266
AFF4	-2.27085	0.851266
INTS3	2.41393	0.852108
MCRS1	2.19767	0.852108
UBE2E3	3.01303	0.852284
LINC00824	4.91224	0.852495
TTC28-AS1	4.55158	0.852495
TPD52L2	2.74595	0.853252
DICER1-AS1	5.74884	0.853252
AC005100.1	5.75378	0.853424
AP002990.1	3.88463	0.853958
ERGIC3	-2.3492	0.856209
ACVR2B	-3.27927	0.857284
CDK11A	5.11321	0.857306
MDM1	4.00048	0.85802
MROH1	-4.3601	0.858449
SLC26A11	-5.23096	0.860914
YBX2	5.54278	0.861089
PLA2G4C	-3.28738	0.86184
NAPA	-3.09187	0.863002
XLOC_032351	3.06244	0.86346
XLOC_039440	1.83903	0.86352
XLOC_016709	-4.3331	0.864164
MROH6	-3.68706	0.864216
HAND2-AS1	4.8851	0.864653
AC073174.2	5.5316	0.864653
LINC00426	3.17182	0.864653
FRMD8	-2.68406	0.865839
CU634019.1	3.41288	0.866447
SMG1	-3.51698	0.868072
DNM1	-6.3742	0.868072
MUC20-OT1	-4.05882	0.868514
XLOC_056755	2.18248	0.871856
MIR583HG	-2.94908	0.871856
LINC02259	-5.79077	0.872134
AC091230.1	5.53996	0.876822
LINC01985	4.99213	0.878725
AL161725.2	4.99213	0.878725
XLOC_032293	3.60844	0.879906
TAPT1-AS1	-3.54923	0.880922
TRIM8	-3.31041	0.882443
GAS6-AS1	2.79932	0.883831
LINC02086	5.48577	0.884163
XLOC_057334	3.12212	0.884699
ELMSAN1	2.79941	0.885625
AC005865.1	5.50301	0.885625
MTUS1	4.53644	0.885912
MARK3	2.73101	0.886608
OXA1L	-2.66869	0.886608
AC159540.2	-5.6419	0.887567
ABCA8	5.51443	0.888501
AL138689.2	5.51443	0.888501
GABRR3	5.51443	0.888501
ZNF131	3.20446	0.888677
LARS	-2.32682	0.889027
TMC3-AS1	5.49153	0.889027
AC009093.1	5.49153	0.889027
AC144833.1	5.49153	0.889027
HAMP	4.96979	0.889262
ARHGAP10	-5.54341	0.894191
RAPGEFL1	3.591	0.89544
RTEL1	-3.2176	0.895968
ABCC1	3.20747	0.896043
XLOC_004223	4.05048	0.896364
XLOC_027218	3.05158	0.896751
AP002884.1	-5.05827	0.896751
MAP2K7	3.13392	0.896751
XLOC_004236	3.22064	0.899268
C1orf141	5.43191	0.899951
AP001107.6	5.43191	0.899951
ENTPD1-AS1	5.43191	0.899951
LINC00284	5.43191	0.899951
RDH10-AS1	5.43191	0.899951
USP10	-2.42467	0.901005
LINC00511	-6.32586	0.901005
XLOC_004234	2.96882	0.901005
COMMD1	-3.14153	0.901025
XLOC_032311	3.25868	0.901431
CDK11A	-5.47009	0.902006
TNFRSF14	-5.44187	0.902142
2024-03-01	5.08788	0.90234
XLOC_001462	3.03421	0.903871
LINC01994	5.44986	0.90423
ZBED3-AS1	2.75934	0.904287
FIRRE	2.78703	0.904384
LINC02167	5.45821	0.904684
CR381653.1	5.45821	0.904684
PFKL	-2.03163	0.905906
AL079307.1	3.37995	0.9124
FLJ37035	-4.24468	0.912874
HOXA-AS2	-5.42318	0.913403
LINC02338	5.50297	0.916281
SKI	-3.29749	0.916722
DEPDC5	6.24958	0.916722
SCGB1B2P	3.54353	0.916722
AL359881.2	3.56593	0.91699
SPEG	-2.69135	0.917288
CACNA1A	4.97761	0.917288
DDX51	2.27585	0.917288
XLOC_056748	2.30387	0.917288
TPP1	-4.12638	0.918534
RPL14	-2.13779	0.918618
SPTBN2	2.68309	0.920201
GAS6	3.45198	0.920378
FGF14-AS2	4.7885	0.92319
AC104389.4	4.7885	0.92319
MAP3K1	2.77868	0.923682
SEMA3F	-5.4643	0.924856
HSP90AA1	2.63683	0.926152
SNHG11	-5.41972	0.927202
KLF4	3.63518	0.930102
VPS8	2.61107	0.930102
AC005921.4	5.48535	0.933153
STAC3	-4.79132	0.935407
FBXO32	-2.8102	0.935776
HSD11B1L	6.26581	0.935839
MYO1C	-2.71735	0.935839
AC100801.1	3.91695	0.936725
SH3TC1	3.27521	0.937974
EIF4A2	2.16669	0.938902
MALAT1	-6.2423	0.940251
BTBD19	6.20459	0.942042
AL513314.2	6.20459	0.942042
XLOC_004233	3.16147	0.945771
AC092902.2	5.40772	0.945829
TRDN-AS1	5.11402	0.947158
DOCK9	2.32695	0.947742
PDHB	-2.5159	0.947742
TRIM3	2.29603	0.948889
CU633906.1	4.65128	0.949472
CDK7	3.09276	0.953088
AC005414.1	5.52055	0.953366
AP001496.4	5.39541	0.956782
P4HA3-AS1	5.39541	0.956782
C12orf65	5.39541	0.956782
LINC01442	5.39541	0.956782
CYB5R2	-2.88296	0.957486
RBBP4	3.14699	0.957486
RSRP1	2.28623	0.957486
RSPH1	5.37689	0.957486
XLOC_005422	-4.71946	0.958746
XLOC_032328	6.21771	0.958812
AL589986.1	4.79251	0.958812
AC036108.1	-4.78263	0.959331
SLC27A3	-4.78263	0.959331
MIR137HG	3.02781	0.959853
PLK2	-2.66402	0.96091
AC020656.2	4.76759	0.960986
CIR1	2.4023	0.96139
AC113382.2	-4.78669	0.96298
COPG1	2.67287	0.964851
RAB30-AS1	2.28966	0.964907
GAR1	-2.8568	0.965277
ETV1	-2.24504	0.965277
GOLGA5	2.40208	0.96573
EIF3D	-2.74757	0.966059
NR1D2	4.2089	0.966561
TRPM3	5.41988	0.969871
PTMA	2.29404	0.969871
AL008638.6	5.3315	0.970502
DSCAM-AS1	5.3315	0.970502
XLOC_021828	2.15458	0.971631
MYD88	6.20985	0.971958
DNAJB5	2.26541	0.971958
HDAC9	-5.64475	0.971958
LINC00893	-5.37683	0.971958
AC069503.1	-2.26999	0.972183
XLOC_056755	4.20515	0.973398
AC093904.4	5.37676	0.973683
ABCG5	5.37676	0.973683
TPPP2	5.37676	0.973683
AL121796.1	-3.13173	0.974864
RSPRY1	1.98878	0.976454
SGCE	-2.15283	0.976771
TCL6	5.80289	0.976776
DLG5	3.57505	0.976929
TMEM105	5.35915	0.977993
ZNF571-AS1	4.98209	0.977993
LINC01070	6.1581	0.977993
AL355834.1	4.83385	0.97905
AC092896.2	4.83385	0.97905
XLOC_032347	4.64557	0.980389
AC007608.1	5.36959	0.980389
LINC00907	5.67328	0.980389
MUTYH	-5.34457	0.980389
EIF3E	-3.01599	0.980451
TNRC18	2.85959	0.981583
RPLP0	2.70507	0.982965
AQP3	5.55247	0.984537
RNF207	-2.09443	0.985047
AC107884.1	3.49589	0.985736
MDK	-2.60258	0.985736
PER1	-3.80633	0.985736
CCHCR1	2.41448	0.986065
GCK	-5.41721	0.986716
XLOC_004228	2.48183	0.991332
COQ6	-3.01456	0.992677
DGKD	2.30723	0.992809
PABPC1	-1.97271	0.992827
AC008686.1	5.35292	0.992892
DNAAF1	5.35697	0.995719
XLOC_034548	2.30747	0.995719
AC092681.2	5.35779	0.995719
HCP5	-5.34815	0.995719
PRPSAP2	2.10796	0.995719
AL157714.2	5.3884	0.996369
TULP4	-3.78746	0.99719
RHCE	4.30348	0.997903
VPS33B	4.83808	0.997903
AC090023.1	4.83808	0.997903
AC096644.4	4.83809	0.997903
MLKL	2.29528	1
TRAPPC9	5.13754	1
RORA-AS1	3.49048	1
PTK7	2.77122	1
NOMO3	-4.87689	1
WSB1	-2.43705	1
POLD2	3.00447	1
RGL3	3.05778	1
GPR162	2.14222	1
AC027329.1	4.74176	1
AC245100.7	4.74176	1
XLOC_056747	2.98945	1
INO80B	-6.14532	1
AC008982.2	-6.14532	1
SGCE	6.1101	1
LINC02397	2.54761	1
NUP50-DT	2.62836	1
BX890604.2	6.06047	1
LINC01951	6.06047	1
IDI2-AS1	5.47296	1
AC114776.1	5.47884	1
AC010197.1	3.44459	1
SEPT4-AS1	5.3499	1
TRPV2	-5.37226	1
MUC20-OT1	-5.37226	1
NOTCH1	-3.82322	1
PCBP1-AS1	3.56302	1
AP000654.1	2.94989	1
AL450306.1	5.4071	1
KRIT1	5.4071	1
LINC00511	4.06517	1
CCDC149	3.28834	1
RABGAP1L	2.76821	1
ZEB1	-2.64141	1
AP001107.9	-3.87763	1
EBLN3P	-2.03878	1
TIMELESS	2.77321	1
PCK2	2.78461	1
AL354674.1	3.04109	1
LINC00941	4.91059	1
C22orf42	5.31213	1
AL121749.1	5.31212	1
LINC00824	5.31212	1
LINC01524	5.31212	1
ADD1	-2.27789	1
AL023755.1	5.2442	1
LINC01310	5.2442	1
AL359555.2	5.24419	1
SATB1	5.24419	1
ADAMTS9-AS2	5.22374	1
AL033397.1	5.24419	1
RGS5	5.22374	1
AC007036.2	5.32877	1
XLOC_020594	2.54859	1
NAP1L4	-2.25474	1
FTX	-5.2423	1
AC002454.1	3.78189	1
NNT-AS1	5.60272	1
LINC00853	-3.23095	1
GEM	-2.17701	1
SDCBP2-AS1	-3.25647	1
PCBP2	-6.08712	1
ACAD8	-5.254	1
ZNF331	2.34716	1
ASIC1	5.27606	1
AC019080.1	2.71576	1
AC095033.1	5.2925	1
LINC02432	5.2925	1
TBRG1	-2.01091	1
CU633906.2	-2.45838	1
LINC01744	5.26443	1
FRRS1L	5.26443	1
AC005703.1	5.26443	1
FCRL2	5.26443	1
AL353593.1	5.26443	1
AP2M1	2.17103	1
STARD9	2.18377	1
LINC02021	2.65993	1
CLDN12	-3.09834	1
SLC39A9	-2.34037	1
NCK1	-2.62154	1
STARD3	2.29639	1
AL136309.4	4.82638	1
XLOC_032123	2.84016	1
FARP1	-2.40139	1
DNAJC4	-5.648	1
ZNF213-AS1	-5.24301	1
TET3	5.24934	1
CYTOR	-6.05637	1
TTN-AS1	-6.05637	1
AC008750.2	4.65704	1
TRIM8	-2.91548	1
C5orf56	2.5636	1
AC006441.3	2.59922	1
XLOC_011550	2.52185	1
AC087612.1	5.38853	1
M6PR	2.24022	1
NTHL1	2.08835	1
AC011453.1	5.27252	1
AC025539.1	5.27252	1
AC006063.2	5.27252	1
PLEKHH1	-5.28376	1
2024-09-04	4.36023	1
ZNF181	-2.0809	1
RAB40B	2.2699	1
PMM1	-2.96977	1
AC009065.4	4.77998	1
LINC01197	5.28451	1
HOXA-AS3	5.28451	1
LINC00836	5.28451	1
AC092868.2	3.12364	1
AQP4-AS1	4.63027	1
CXXC1	-1.8317	1
CU633904.1	6.0431	1
XLOC_021829	2.80238	1
GPAA1	2.48548	1
IQCJ-SCHIP1-AS1	4.63464	1
MIF4GD	-3.35369	1
KCNMA1	2.64606	1
LINC00158	5.24611	1
GMDS	3.00109	1
PLCH2	5.40091	1
LINC01836	5.40091	1
AC016757.1	5.3244	1
LTC4S	-5.23744	1
LINC01554	-5.23744	1
MIR4435-2HG	5.26317	1
NIPSNAP2	1.71634	1
ARHGAP45	-2.26036	1
PRKCQ-AS1	2.32245	1
TMEM94	-4.63495	1
MYLK	2.18651	1
LOXL3	3.872	1
SNAI3-AS1	-2.56861	1
FASTK	2.88582	1
BDNF-AS	-6.03152	1
LINC00630	-6.03152	1
AC008622.2	-6.03152	1
TSPAN7	-6.03152	1
LINC01119	6.02762	1
TM4SF19-AS1	-5.28547	1
AL391244.1	1.98701	1
INTS11	-2.10899	1
LINC02535	4.20925	1
AC113383.1	4.65277	1
EPAS1	2.43455	1
AC007786.2	5.31841	1
HLA-DQA1	5.24201	1
CSNK1D	2.03994	1
AC108471.2	-2.5178	1
AL391845.2	2.61263	1
LINC00433	5.25213	1
NAPSA	5.25212	1
CIT	-2.58251	1
CTNNB1	-2.262	1
BVES-AS1	5.95564	1
ITGB8	5.95564	1
AC002347.2	4.66154	1
AL137796.1	4.66154	1
EIF5	2.58208	1
CU633967.1	2.9541	1
AC020765.2	-2.82169	1
GTF2H1	2.53373	1
SHC2	2.28701	1
AL805961.2	2.93654	1
AP5Z1	-3.34597	1
PAXBP1-AS1	2.29839	1
AC009509.2	3.53397	1
SLU7	2.52393	1
ECHDC2	2.88797	1
CCNL2	-5.5653	1
GTPBP3	2.59912	1
VLDLR-AS1	2.03794	1
MYT1L	5.20301	1
LINC01792	5.20301	1
DCT	5.20301	1
IFI27	5.20301	1
AP001619.2	5.20301	1
TULP4	-2.9151	1
AP000552.1	5.20301	1
XLOC_032299	-2.80471	1
AC116366.1	2.40699	1
ATXN7	-2.08114	1
SNHG16	1.77207	1
PSG8-AS1	4.60716	1
PRPF40A	-2.27845	1
STXBP5-AS1	4.67969	1
IL17RC	-3.21139	1
AC004690.2	5.45998	1
AC064805.1	3.05981	1
PACS2	-2.90038	1
AC106795.2	-2.58463	1
HKR1	-3.64341	1
ST3GAL3	5.97987	1
OXA1L	5.97987	1
TSC2	-4.04207	1
XLOC_056756	2.02023	1
NDUFS7	-3.25212	1
AL359220.1	-5.27396	1
CCDC40	2.4648	1
KCTD17	2.09241	1
XLOC_052310	3.13169	1
XLOC_032337	-2.60399	1
AC008443.4	-3.52527	1
DGAT2	-2.06761	1
CPT1C	2.48476	1
XLOC_004224	4.06579	1
AL669831.5	2.21806	1
TLE2	4.85208	1
MELTF-AS1	5.96135	1
GMIP	3.04222	1
BX284668.2	-5.97351	1
ZNF275	2.09046	1
HSD17B12	2.13098	1
EFNA5	1.96155	1
PIDD1	-2.38652	1
AL160272.1	5.12937	1
FHOD3	2.1585	1
RGR	5.15113	1
AP003064.1	5.15113	1
MAPT-AS1	5.15113	1
NFATC3	-5.97106	1
FAM66C	-2.27161	1
COL26A1	-5.13635	1
PCBP1-AS1	-5.13635	1
AC109464.2	5.18188	1
LINC01422	5.18188	1
LINC02030	-5.14708	1
NEAT1	2.53506	1
LIPE-AS1	-2.37664	1
ADGRG6	2.95455	1
DECR1	-2.23856	1
LINC00963	2.26174	1
XLOC_056755	5.90028	1
HSPG2	-4.62971	1
KLK15	5.10732	1
ITGA9-AS1	5.10732	1
C20orf204	5.10732	1
LINC01132	5.34432	1
AC060780.1	-4.49867	1
NEDD4L	-1.97107	1
GPR89A	-2.22264	1
C1RL-AS1	5.17265	1
CCM2	5.17265	1
AC005962.1	5.17265	1
FAM95B1	5.14396	1
AL162719.1	5.14155	1
ZFYVE1	2.62087	1
RAP1GAP2	-2.15768	1
LINC01312	-5.13222	1
TMCC1	-5.47947	1
AC022784.1	-3.25611	1
TADA2A	2.19658	1
CACNB1	-2.26017	1
ERAL1	-2.03265	1
ZBED3-AS1	3.12613	1
FAM66C	3.02534	1
SIRLNT	5.23108	1
FAM189A2	5.23108	1
AC015921.1	5.23108	1
GBP5	3.17203	1
PKD1	-2.09585	1
MIGA2	-3.43637	1
PSMA6	1.97037	1
TK2	-2.60317	1
TMCC1	2.22902	1
TTC7A	-3.79512	1
AC073316.1	5.19401	1
ZNF503-AS2	5.19401	1
APBB3	-2.9236	1
SUCLG1	2.1497	1
SLC22A31	-5.91319	1
SRP68	2.31064	1
VPS13D	2.28859	1
AL139021.1	5.14909	1
AC007786.1	5.14909	1
HCG25	2.41385	1
2024-09-04	2.92743	1
TMEM62	2.48888	1
PUS1	-1.94729	1
AL121895.1	5.16022	1
PLAA	2.31649	1
ZNF283	-2.96178	1
HDAC4	-3.2435	1
PIEZO1	2.06531	1
XLOC_013068	2.26045	1
AL356599.1	5.89194	1
SPTBN4	5.89194	1
PCAT1	4.62527	1
XLOC_032348	4.27112	1
PHLDB1	-3.65583	1
RBBP4	1.89531	1
AC022784.1	5.38106	1
TMEM99	-4.62263	1
ZEB1	2.23687	1
RIPOR1	2.45631	1
NT5C3A	-2.41208	1
GDI1	-2.22557	1
AC006059.1	-5.28904	1
LINC00554	4.63883	1
AC005696.2	3.8849	1
GNS	2.36466	1
MAU2	2.41155	1
XLOC_038167	3.44324	1
USP16	1.72675	1
AC092295.1	3.26619	1
MOK	-1.94082	1
XLOC_011554	2.72672	1
LINC02324	5.30479	1
ATXN7L3	-2.65096	1
EIF4B	1.7004	1
FGD2	3.89125	1
ACAP2	-2.56536	1
GRN	3.09144	1
AC025280.2	5.23664	1
PACS2	2.9642	1
PSMA3-AS1	2.67879	1
AL669831.5	2.34858	1
TUSC3	-2.30857	1
EMX2OS	5.2153	1
AC010210.1	5.2153	1
AC093495.1	-5.12379	1
DBNDD1	2.21871	1
LINC02396	5.08886	1
MATN2	3.3453	1
FGFR1	2.43681	1
XLOC_004230	2.44325	1
SFSWAP	2.48383	1
ENO1	-1.6038	1
EPS8L1	-5.3883	1
TARID	-4.63768	1
ERFE	-5.36778	1
AGRN	-2.46154	1
TMEM182	-2.59441	1
DYNC1LI2	5.84444	1
ARNT	1.96437	1
ACY1	2.92046	1
NT5C3B	-1.93815	1
AL392086.2	-5.8502	1
EWSAT1	5.00494	1
AC108704.1	5.00493	1
CBWD5	2.4385	1
XLOC_056749	2.34597	1
MAPKBP1	2.40976	1
TTN-AS1	-5.86667	1
CCDC78	-5.86667	1
DPP7	-4.65724	1
CHRD	3.88614	1
AL138881.1	4.48272	1
LINC01098	4.48272	1
TCF7L2	4.7079	1
AC008555.2	3.03458	1
LINC01482	5.0048	1
IQCK	5.0048	1
CACNA1A	5.0048	1
AL031600.3	5.0048	1
ZBTB16	5.0048	1
MUC20-OT1	-5.84197	1
LINC01346	5.02831	1
XLOC_020546	2.1604	1
AC006116.4	4.48746	1
CHI3L1	5.02831	1
CYBC1	-1.96396	1
LINC00487	5.02831	1
TAF15	4.57744	1
AC125603.1	2.08654	1
AD000671.3	-4.47604	1
COL4A1	2.76723	1
BECN1	2.2282	1
AC018529.2	5.08488	1
AL023802.1	5.08488	1
AC025165.1	5.08488	1
ALDH1L1	5.08488	1
AC002454.1	-4.47844	1
NADK	3.14619	1
XLOC_021790	3.02706	1
CACNA1H	-5.03794	1
KRT16P3	5.13786	1
AC006511.5	-2.92179	1
CEACAM19	-5.06586	1
LINC01873	-5.03164	1
AC022148.1	5.05154	1
SAG	5.05154	1
C22orf34	5.36447	1
SLC47A2	5.36447	1
AC099792.1	5.78256	1
RNASEH2B	5.78256	1
PPP3CB-AS1	5.78256	1
XLOC_032346	3.6748	1
MTHFR	5.01714	1
AC004590.1	5.01714	1
AC005972.3	3.31616	1
XLOC_004231	2.59264	1
AC110792.2	4.70364	1
XLOC_011551	2.48849	1
AMOTL1	2.06675	1
TUBA1A	2.02331	1
CPT1C	3.10528	1
AC073389.1	-2.0964	1
AC018766.1	4.51202	1
PIGQ	-2.91015	1
RBM22	-2.20259	1
DEPDC5	-2.3503	1
NOP14-AS1	-2.40921	1
MRPL38	2.26876	1
AP003108.2	-2.45399	1
FOXRED1	3.88335	1
CHMP7	-2.60806	1
NUTM2A-AS1	1.94764	1
NPIPB3	-5.01755	1
LFNG	-5.02529	1
AC079742.1	-5.0678	1
LINC-PINT	3.65058	1
MST1	5.12777	1
FER1L4	5.12777	1
PPP2R3C	5.77162	1
CD44	5.02522	1
CCDC13	-5.03517	1
FLT3LG	2.07477	1
XLOC_011558	2.10823	1
NDUFAF3	2.18669	1
KLRK1	5.15734	1
AC096564.2	2.7662	1
ZC3H7A	-1.97914	1
RBM5	1.79827	1
CERS2	1.81465	1
LINC01291	2.86774	1
AC018511.5	5.07458	1
PSMG3-AS1	5.07458	1
GARS-DT	5.07458	1
AC104640.1	5.07458	1
AC093536.2	5.07458	1
TNNT2	5.07458	1
NR2F2-AS1	-2.78428	1
ATP6V0D1	-2.21474	1
AC097382.2	1.83427	1
VPS33A	-2.18326	1
XLOC_008426	2.01909	1
LINC02037	5.06189	1
MYH11	5.06189	1
TMEM141	1.76712	1
AC083806.2	5.06188	1
LINC01657	5.06188	1
MANF	-2.19031	1
ARPC2	2.21387	1
MSTO1	1.89634	1
AC131235.3	-5.78436	1
PCNX3	-2.42446	1
AC009090.6	2.89354	1
GAS8	-3.24165	1
SERPINE2	2.07327	1
TSC2	5.74216	1
ADSSL1	5.74216	1
LINC02019	5.74216	1
DOC2A	5.74216	1
RASSF8-AS1	5.23705	1
MCOLN1	-2.79051	1
MFSD4A	-5.77282	1
ZNF839	2.08611	1
XLOC_056701	2.04264	1
USP9X	1.87189	1
TCF7	-5.79746	1
RASSF5	-5.79746	1
MVB12B	-1.86225	1
AP002360.1	1.78862	1
SEC24B-AS1	4.50751	1
CMAHP	5.72001	1
AP003717.1	3.46493	1
C8orf49	2.83062	1
TUBGCP5	1.88958	1
ZDHHC5	-2.35427	1
ETS1-AS1	3.3077	1
TTN-AS1	-2.83564	1
LINC00689	3.53848	1
MIR4307HG	4.51714	1
CEACAM5	4.51714	1
AC090559.1	4.51714	1
GRAMD1B	2.13098	1
XLOC_022834	2.14136	1
COQ5	2.41693	1
DICER1-AS1	-1.99736	1
PPFIBP2	4.6719	1
VDAC2	-2.40804	1
PSMD8	-5.26525	1
Z97192.1	5.12048	1
XPO1	-1.67591	1
AC036222.1	5.00966	1
DCP2	1.90904	1
DPY19L2	1.99285	1
STK11IP	2.65957	1
RNF123	-1.68597	1
LRCH3	2.43408	1
AL365361.1	3.46248	1
AC007029.1	4.69976	1
KLHL6	5.09751	1
AC092958.1	5.09751	1
IL17RB	5.09751	1
AL359715.1	-2.30863	1
PLPPR2	2.37085	1
AC139099.1	5.25821	1
HMBS	-2.44823	1
DNMT1	1.91023	1
CAPN5	2.07507	1
B4GALNT4	-1.97265	1
SWAP70	2.0208	1
TACC3	2.35665	1
RPS7	1.72036	1
HIF3A	4.9851	1
AL392024.1	4.72408	1
MRPL58	-2.27781	1
ROBO1	2.37036	1
MED15	2.37192	1
AC139493.2	2.99096	1
RASGRF1	-5.71537	1
PCK2	2.02988	1
AC021739.3	2.57356	1
HDAC9	-3.66102	1
AC093512.2	-3.0586	1
LINC01089	-3.41552	1
FAM122C	-2.89551	1
LINC02181	4.96495	1
METTL27	-3.23943	1
XLOC_004224	2.16022	1
AL137781.1	2.84609	1
LINC00511	-5.72474	1
MIR9-3HG	-2.23416	1
LINC01011	-5.72475	1
ACTN4	-2.02839	1
ENO3	-2.51181	1
AC007614.1	2.82512	1
AL513122.2	5.03817	1
MASP1	4.89429	1
DAPK1	5.03817	1
ARHGAP27	2.06067	1
LINC01833	4.89429	1
AC254629.1	4.89429	1
AC012074.1	4.89429	1
ATP8B4	4.89443	1
GREB1L	2.60984	1
ANKS3	-5.70019	1
LINC00536	2.79648	1
SLC12A5	4.98089	1
ZNF518B	4.98089	1
TTC22	4.98089	1
MIR34AHG	4.98089	1
SPOP	2.1947	1
TMC3-AS1	-4.94317	1
AC015712.1	-2.20449	1
CYMP-AS1	4.91948	1
AC009133.3	4.91948	1
AC090617.5	4.91948	1
AL139220.2	4.91948	1
AL606469.1	4.91948	1
AC083801.2	4.91948	1
LCN10	4.91948	1
AC073834.1	2.83478	1
CD9	2.33246	1
C2CD3	1.84005	1
PLEKHH2	-2.28937	1
LINC01266	4.86869	1
AL133319.1	4.86869	1
MRGPRF-AS1	4.86869	1
LAMTOR5-AS1	4.86869	1
SOX21-AS1	4.86869	1
AUTS2	2.82682	1
MAP2K4	-1.86429	1
FKBP1B	2.23355	1
ATXN7	1.9177	1
RB1	-1.89632	1
DNAAF3	-4.47346	1
CYTOR	2.20357	1
CIDEB	4.88525	1
AL353746.1	4.88525	1
ADAR	1.92976	1
LRRC75A-AS1	-4.93913	1
MRPS30-DT	2.5786	1
C1QTNF3	-4.89789	1
AC016727.3	5.11439	1
NAA60	5.65445	1
AP001922.6	5.65445	1
GRK5	2.18751	1
AC006065.4	4.91543	1
ADGRD2	5.66112	1
AL031595.2	2.27327	1
OSGEPL1-AS1	3.08275	1
AC069503.1	5.00612	1
GNS	-2.96772	1
XLOC_004228	2.25497	1
XLOC_032351	-2.40932	1
AC022167.4	-4.91212	1
HBA1	-2.27534	1
RNF4	1.98137	1
SNHG1	-4.92657	1
LTA4H	2.07689	1
AC093274.1	4.94442	1
AL513534.1	4.94442	1
GGT5	4.94442	1
ELMO1	4.94442	1
PKNOX2	4.94442	1
AC007731.1	4.94442	1
SPATA13	-1.95724	1
CPT1B	-4.48982	1
ZCCHC4	-2.17746	1
AC012358.3	-5.01226	1
AL356599.1	-5.01226	1
TCF7	-5.07187	1
AC099670.3	4.88965	1
LSINCT5	4.88965	1
SLC37A4	-1.87584	1
NDUFV2	-2.00436	1
TMX3	-1.82896	1
FRMD1	4.95644	1
AC009812.3	2.63954	1
AP001043.1	4.95644	1
AL139220.2	4.95644	1
MIAT	4.95644	1
AL360091.3	2.98317	1
PCNX2	2.29152	1
GTF2IRD2B	1.76674	1
LINC02334	2.87617	1
CENPT	-1.99473	1
MLXIP	-3.9621	1
IFT43	2.95835	1
AC040174.1	3.40303	1
SLC23A3	3.28648	1
STAT4	2.97824	1
EPM2A	1.94622	1
TPP1	5.58577	1
DCAF16	2.36554	1
PLCE1-AS1	2.90591	1
ZFYVE26	2.01643	1
BSG	1.64131	1
NR2F2-AS1	2.38151	1
AP003355.2	4.99411	1
LINC02212	4.99411	1
MIR205HG	4.99411	1
ASZ1	4.99411	1
TELO2	-1.91017	1
AP000769.2	-2.67714	1
SLC16A1-AS1	2.37149	1
BCDIN3D-AS1	2.46397	1
AC127496.6	-4.89301	1
DDX49	1.88758	1
MUC20-OT1	1.85209	1
AC002128.1	2.22998	1
RFPL3S	3.45442	1
SORBS3	-4.9474	1
RPL34-AS1	-4.9474	1
BAIAP2	-2.59153	1
PIGT	-2.54936	1
CTPS1	-1.92812	1
AL161756.1	-4.91683	1
COL16A1	-4.91683	1
AC100797.4	4.89429	1
ZNF446	-2.81487	1
CARS-AS1	2.60878	1
CYB5R2	-2.24882	1
FOXP1	-2.58089	1
ATP5F1A	1.83115	1
RPS2	1.66662	1
XLOC_032287	1.84863	1
ASMTL-AS1	-3.69656	1
CHKB	5.61402	1
OBSCN	-2.49708	1
TMEM260	2.07741	1
AL035587.1	1.74577	1
XLOC_056753	2.32616	1
AL139220.2	4.96924	1
AC011124.2	4.96924	1
AC005580.1	4.96924	1
TLX2	4.96924	1
2024-12-01	4.96924	1
AC091078.3	4.96924	1
SAP30L-AS1	5.14369	1
B3GAT3	-2.12115	1
GOLGA2P5	-2.20827	1
AC067930.4	1.81865	1
ABCF3	-2.12648	1
TTN-AS1	5.51403	1
ATP6V1A	5.51403	1
PIF1	1.99852	1
AL031728.1	-2.66318	1
NDUFB2	1.80046	1
BUD23	-2.27393	1
DEPDC5	-5.64821	1
STIM2	1.97533	1
XLOC_014854	-3.17581	1
OGFRP1	1.7673	1
LINC02246	-3.2701	1
XLOC_001459	2.82398	1
SEMA4B	2.58855	1
MAP9	2.082	1
HMGCR	-1.75621	1
RASGRP2	2.11753	1
MTO1	2.20781	1
LINC00200	4.92294	1
LINC01140	4.92294	1
AC100771.2	4.92294	1
SREBF1	-2.52902	1
AP001107.9	2.05558	1
OSBPL7	-4.05197	1
CU634019.1	2.33404	1
AC130456.1	4.93119	1
AP003471.1	4.93119	1
AC105053.1	4.93119	1
ANXA13	4.93118	1
AP002884.1	2.15092	1
FAM161A	2.35506	1
VPS13D	2.02526	1
BOC	5.52812	1
STARD13-AS	5.52812	1
SOCS2-AS1	3.35041	1
AC068946.1	5.52812	1
AARSD1	5.52812	1
TSPAN14	5.52812	1
CBWD5	2.25325	1
SRRM1	2.40033	1
2024-09-02	-2.50861	1
BDP1	-2.04037	1
ARID1B	-2.38496	1
HIPK1-AS1	2.56456	1
BMP1	2.17774	1
BUD31	1.78283	1
ZFYVE26	2.29693	1
CCDC189	4.34008	1
AC108865.2	4.54866	1
ZNF106	-2.38307	1
HIP1R	1.79262	1
XRRA1	2.18324	1
AC010976.1	-4.29982	1
AC004947.1	4.8516	1
KRTAP5-AS1	4.8516	1
AC016542.1	-2.39089	1
ZSCAN5A	2.2127	1
IBTK	-1.79324	1
ST3GAL5	2.19331	1
PKM	1.71685	1
PDXDC1	1.59258	1
ADD3-AS1	3.41134	1
SLC37A4	-5.54293	1
AC007405.1	4.31761	1
RHOT2	-5.54293	1
CPSF1	4.31761	1
LGALS3BP	1.97359	1
KCTD19	3.22821	1
SCG5	5.57509	1
GPT	5.57509	1
MCM3AP-AS1	5.57509	1
POLR2E	2.30022	1
LINC-PINT	5.5751	1
TMEM175	5.5751	1
AC092687.3	4.87318	1
AC103718.1	1.98631	1
SGCE	-3.13665	1
AC092902.2	-4.89222	1
TBCD	-2.56729	1
RIPOR1	-2.46536	1
AGER	-2.51548	1
AC018845.1	4.32288	1
NRBP2	-2.17847	1
LINC02026	3.22642	1
AC016383.2	4.89922	1
AP000924.1	4.89923	1
ACTG1	-2.12995	1
POC1B	2.03521	1
AL031008.1	-4.92157	1
PCBP1-AS1	-4.92157	1
PARD6G-AS1	2.49326	1
AL139424.2	3.3303	1
LINC01251	4.9572	1
LINC00870	3.52896	1
RRAS	2.51014	1
AC083973.1	-5.56657	1
CLASP1	-5.56657	1
DOCK7	-1.71004	1
CERS4	-2.23697	1
SLC4A8	3.6248	1
LDHA	-2.05795	1
RALGDS	1.83714	1
AP1G2	-2.20499	1
MIR210HG	-5.56735	1
CU638689.1	-5.56735	1
NCBP2	5.43828	1
GRID1-AS1	5.43828	1
IBTK	-1.90872	1
LINC01666	2.28724	1
AL157700.1	-2.16343	1
XLOC_032290	3.63368	1
LMBR1L	-4.80916	1
LINC02478	3.13346	1
SIGLEC15	2.9121	1
AL359711.2	-1.91104	1
MPC1	-2.52607	1
SERTAD4-AS1	3.02992	1
AL365295.1	1.87059	1
AC117490.2	4.72824	1
CPAMD8	4.72824	1
AC138627.1	4.72824	1
LINC02408	4.72824	1
IL17F	4.72824	1
FAM87A	4.72824	1
ZNF169	2.39948	1
CHN2	3.31681	1
ARHGAP17	-1.90875	1
WDFY1	-1.71271	1
MYO9A	-1.95698	1
AC016575.1	4.77434	1
AC119674.1	4.77434	1
OIP5-AS1	1.91937	1
POLN	4.77434	1
LINC01960	4.77434	1
AC113133.1	4.77434	1
ASB18	4.77434	1
AC237221.1	4.77434	1
AC019270.1	4.74671	1
SSUH2	-5.00543	1
AL157838.1	4.74671	1
ESS2	4.74671	1
AC023824.4	4.74671	1
AC021683.3	4.74671	1
APOL1	4.74671	1
AC004702.1	3.06622	1
RPS24	2.36353	1
STAT2	-3.3429	1
XLOC_056754	1.4296	1
GOLGA2P5	-1.83361	1
ATXN2	-4.1134	1
PCSK4	-2.65986	1
LINC00273	4.84249	1
AC016831.5	4.84249	1
LINC01159	4.84249	1
LINC00488	4.84249	1
CASC19	4.84249	1
CORO1A	-4.77247	1
CYTOR	-4.77247	1
GLYCTK-AS1	-4.78372	1
PLEKHH2	-3.52245	1
SRP19	-4.78372	1
PSMC5	-1.73825	1
AC007495.1	-4.80697	1
APBB1	2.69546	1
AC092119.3	-2.83391	1
EIF4A1	-4.81141	1
RAB11FIP1	2.39186	1
POMT2	2.35076	1
AC012485.2	3.73722	1
MYO9A	1.84589	1
FBXL2	-1.96684	1
AL445524.1	3.3365	1
SEMA6A-AS1	2.36413	1
XLOC_020548	2.19564	1
SLC25A37	-1.97993	1
PLEKHH1	-1.96746	1
TESMIN	2.17932	1
ZNF341-AS1	4.77449	1
AC140481.2	4.77449	1
LINC01662	4.80159	1
AP003393.1	4.80159	1
MDM1	-1.73419	1
RPL6	2.51935	1
HSF1	-4.34195	1
AVL9	-4.77632	1
CBWD1	1.88591	1
PPIP5K1	-1.88236	1
AC112722.1	2.10967	1
FAM208B	-1.91062	1
SEC13	-2.41581	1
MIF-AS1	1.82671	1
TAP1	1.69406	1
RNF219-AS1	-5.48609	1
FAM49B	1.93109	1
AC124804.1	2.80498	1
AC123768.3	4.7356	1
AC090772.1	4.7356	1
AC244517.11	4.7356	1
AP000265.1	2.66006	1
AC073529.1	2.05026	1
SEMA3B	5.48356	1
COL9A3	-2.81609	1
AC002094.2	4.74033	1
RARRES2	5.48356	1
AC087257.1	5.48356	1
EPB41L4A-AS1	5.48356	1
TSC1	5.48356	1
AF106564.1	5.48356	1
CGRRF1	1.79768	1
LINC01719	5.48356	1
ARHGAP45	1.87466	1
CD27-AS1	5.43691	1
AC019197.1	5.01926	1
FN3KRP	-1.91376	1
XLOC_043253	2.16529	1
AC134772.1	-2.43449	1
XLOC_022833	3.09599	1
IKBKB	-5.48165	1
LINC00887	2.69928	1
STARD9	-5.45737	1
RAB37	-5.45737	1
LINC01128	-5.45737	1
NR4A1	-3.46251	1
HAGHL	-1.56139	1
LUARIS	3.54135	1
CCDC144A	3.22004	1
ABTB1	-4.80482	1
LINC00511	-4.80482	1
CREM	-2.09694	1
FCGRT	-4.81372	1
DYRK4	-1.79847	1
CLCN7	-1.68512	1
GORASP1	4.29554	1
BDNF-AS	4.29554	1
SPTBN4	2.28023	1
LINC00865	2.27452	1
SF3A2	1.7878	1
DALRD3	-2.21205	1
KMT5A	-2.13349	1
AC093390.1	4.82862	1
MEG3	4.82862	1
CTSA	-1.90344	1
AC114977.2	4.82862	1
LINC01015	4.82862	1
XLOC_039385	1.84211	1
POP4	-2.21166	1
AC116348.3	4.73113	1
AC141930.1	4.73113	1
HEXDC	-1.88562	1
PTBP1	-1.89745	1
RBM34	2.01175	1
CCDC183	-2.73413	1
DGKA	-4.78272	1
ANGPTL6	-4.29368	1
AC136475.4	4.25647	1
AC022601.1	4.25647	1
AL158212.1	4.25647	1
AL139042.1	4.74533	1
KLHL35	4.74533	1
ECSIT	2.16893	1
MBTD1	-2.2764	1
STARD13	2.02742	1
CCDC180	2.12931	1
MST1	-3.0853	1
ZAN	2.27612	1
PCBP1-AS1	4.26189	1
ROBO3	1.8331	1
LINC01881	2.06735	1
THBS3	-2.92144	1
GTF2I	1.93764	1
NECTIN3-AS1	-4.30622	1
MED19	1.94584	1
LGALS1	-1.97291	1
PLA2G4C	-3.14459	1
DMPK	2.28581	1
KRT15	-2.05165	1
AL356356.1	1.85872	1
LIG1	2.01111	1
AC026202.3	2.33754	1
TBCB	-1.74247	1
RHOBTB2	-2.34773	1
FLJ21408	4.90454	1
ANO9	4.90453	1
ZMYM5	4.90453	1
AL160408.5	4.81537	1
AL121929.1	4.81537	1
FAM118A	-2.21488	1
MIR1-1HG-AS1	4.81537	1
TMEM94	1.93177	1
LINC02395	4.81536	1
LINC01567	4.81536	1
PCBP1-AS1	4.81536	1
AC000036.1	4.81536	1
SMARCE1	3.96722	1
[truncated: 37,358 more rows]

## Sheet: Figure 6D
Label	FC	pvalue
AluJb_dup118263:Alu:SINE	-1.25247	0.018766
AluJb_dup12896:Alu:SINE	1.08102	0.0385419
AluJb_dup41411:Alu:SINE	-1.24101	0.0045292
AluJb_dup62062:Alu:SINE	-1.19473	0.00975348
AluJb_dup66439:Alu:SINE	-1.10033	0.0422892
AluJb_dup6703:Alu:SINE	1.23608	0.0123937
AluJo_dup22030:Alu:SINE	1.25123	0.0110957
AluJo_dup60722:Alu:SINE	1.50243	0.012369
AluJo_dup9010:Alu:SINE	-1.05982	0.00657743
AluJr_dup3737:Alu:SINE	-1.10075	0.00537554
AluJr_dup47542:Alu:SINE	1.00488	0.00944394
AluJr_dup61357:Alu:SINE	1.222	0.0319769
AluSg7_dup1535:Alu:SINE	-1.06732	0.00802875
AluSp_dup5630:Alu:SINE	-1.09053	0.0479568
AluSp_dup984:Alu:SINE	-1.19572	0.00770444
AluSq2_dup19672:Alu:SINE	1.08711	0.0187695
AluSq2_dup23033:Alu:SINE	-1.07314	0.0337398
AluSx1_dup108346:Alu:SINE	-1.1133	0.00949705
AluSx1_dup23485:Alu:SINE	-1.22382	0.0253978
AluSx1_dup30157:Alu:SINE	-1.08812	0.0184502
AluSx1_dup64479:Alu:SINE	-1.03432	0.0219312
AluSx1_dup64973:Alu:SINE	1.11323	0.00873055
AluSx1_dup69309:Alu:SINE	1.14538	0.0081102
AluSx1_dup79374:Alu:SINE	-1.05654	0.0208455
AluSx3_dup22551:Alu:SINE	-1.22675	0.0109415
AluSx3_dup23427:Alu:SINE	-1.07306	0.0364055
AluSx_dup21610:Alu:SINE	-1.12239	0.00200864
AluSx_dup46776:Alu:SINE	-1.1793	0.00646819
AluSz6_dup17850:Alu:SINE	-1.14383	0.0334876
AluSz6_dup27398:Alu:SINE	-1.19023	0.00363099
AluSz6_dup4461:Alu:SINE	1.08286	0.0465227
AluSz_dup32339:Alu:SINE	-1.15037	0.0332597
AluSz_dup83358:Alu:SINE	-1.17868	0.000675983
AluY_dup2022:Alu:SINE	-1.06193	0.0476039
AluY_dup36010:Alu:SINE	-1.02336	0.0411169
AluYa5_dup3720:Alu:SINE	-1.29222	0.00920404
Charlie7_dup2860:hAT-Charlie:DNA	-1.14596	0.00955413
HERVIP10FH-int_dup392:ERV1:LTR	1.14237	0.0136568
HERVL-int_dup1889:ERVL:LTR	1.21867	0.0183793
HSATI_dup33:Satellite:Satellite	-1.08404	0.010764
L1M1_dup9170:L1:LINE	1.11366	0.0375203
L1M2_dup38:L1:LINE	-1.08942	0.00686524
L1M2_dup6707:L1:LINE	1.1533	0.00515247
L1M3_dup4617:L1:LINE	-1.05649	0.018647
L1M4_dup15437:L1:LINE	1.15602	0.000951756
L1M4_dup8026:L1:LINE	-1.08369	0.0465334
L1M4_dup9321:L1:LINE	1.28709	0.0466091
L1M5_dup15118:L1:LINE	1.13481	0.0453346
L1M5_dup16115:L1:LINE	-1.10204	0.0399287
L1M5_dup40190:L1:LINE	1.12441	0.0358311
L1M5_dup45406:L1:LINE	1.08185	0.00772386
L1M5_dup5785:L1:LINE	1.04495	0.0357881
L1MA10_dup3132:L1:LINE	1.06525	0.015949
L1MA1_dup1451:L1:LINE	1.15378	0.0183076
L1MA2_dup4219:L1:LINE	1.13975	0.0356281
L1MA2_dup5707:L1:LINE	-1.06212	0.0392851
L1MA3_dup3705:L1:LINE	1.10575	0.00242278
L1MA3_dup57:L1:LINE	-1.10613	0.025923
L1MA3_dup6267:L1:LINE	1.1964	0.0373327
L1MA3_dup6470:L1:LINE	1.15705	0.02952
L1MA4A_dup1197:L1:LINE	-1.15684	0.0334972
L1MA4A_dup2268:L1:LINE	1.20746	0.00297219
L1MA4A_dup24:L1:LINE	1.07342	0.0436025
L1MA4A_dup392:L1:LINE	-1.14923	0.0167192
L1MA4_dup329:L1:LINE	-1.14066	0.0329307
L1MA5_dup1658:L1:LINE	-1.17747	0.0379587
L1MA9_dup12282:L1:LINE	-1.2484	0.014762
L1MA9_dup12283:L1:LINE	-1.05851	0.0320371
L1MB4_dup2602:L1:LINE	1.3333	0.0437884
L1MB7_dup413:L1:LINE	1.08085	0.0381639
L1MB7_dup9633:L1:LINE	1.0719	0.0344913
L1MB8_dup15320:L1:LINE	1.24473	0.029011
L1MC1_dup2534:L1:LINE	-1.19672	0.0325693
L1MC3_dup11775:L1:LINE	-1.24008	0.045303
L1MC3_dup4700:L1:LINE	-1.02334	0.0388803
L1MC3_dup5975:L1:LINE	-1.38026	0.0274386
L1MC3_dup9658:L1:LINE	1.09141	0.025255
L1MC4_dup22444:L1:LINE	1.03546	0.0112844
L1MC4_dup487:L1:LINE	-1.18498	0.0364347
L1MC5a_dup11768:L1:LINE	1.06526	0.0405533
L1MCa_dup2548:L1:LINE	1.2077	0.00314381
L1MD1_dup4312:L1:LINE	1.29322	0.0410396
L1MD2_dup2926:L1:LINE	1.19639	0.0339382
L1MDa_dup6032:L1:LINE	-1.2452	0.0382844
L1ME1_dup1034:L1:LINE	1.09298	0.043874
L1ME1_dup2341:L1:LINE	1.1111	0.0235274
L1ME1_dup8015:L1:LINE	1.10279	0.0181483
L1ME2_dup2305:L1:LINE	-1.11137	0.0299632
L1ME2_dup638:L1:LINE	-1.07309	0.03546
L1ME2_dup657:L1:LINE	-1.15823	0.0423317
L1ME3A_dup5461:L1:LINE	-1.04878	0.0112601
L1ME3B_dup2096:L1:LINE	1.13361	0.0454194
L1ME3B_dup5197:L1:LINE	1.08247	0.0395752
L1ME3B_dup5665:L1:LINE	-1.06208	0.0410448
L1ME3C_dup2627:L1:LINE	-1.18517	0.0385324
L1ME3Cz_dup3418:L1:LINE	-1.25698	0.0188949
L1ME3F_dup1719:L1:LINE	-1.0754	0.0376285
L1ME3G_dup11151:L1:LINE	-1.03451	0.0364144
L1ME3_dup286:L1:LINE	1.09135	0.02512
L1ME4a_dup32566:L1:LINE	-1.15509	0.0422219
L1ME4b_dup10571:L1:LINE	1.17124	0.00216105
L1ME4c_dup1718:L1:LINE	-1.27375	0.0250376
L1MEc_dup5962:L1:LINE	1.55319	0.00227461
L1MEc_dup6275:L1:LINE	1.08662	0.0203382
L1MEc_dup6686:L1:LINE	1.15911	0.0204055
L1MEd_dup1698:L1:LINE	1.14461	0.00682457
L1MEd_dup6373:L1:LINE	-1.29639	0.0497049
L1MEd_dup772:L1:LINE	1.13047	0.0417506
L1MEf_dup8279:L1:LINE	1.05135	0.0101744
L1MEf_dup9823:L1:LINE	-1.04471	0.0111611
L1MEg_dup12987:L1:LINE	-1.14481	0.0255103
L1MEg_dup5859:L1:LINE	1.06692	0.0449155
L1MEh_dup337:L1:LINE	-1.10373	0.00980253
L1MEi_dup4567:L1:LINE	-1.14332	0.0393524
L1P1_dup2175:L1:LINE	1.14556	0.0131952
L1P1_dup3068:L1:LINE	1.12969	0.0261737
L1P2_dup169:L1:LINE	1.14138	0.0294687
L1P2_dup337:L1:LINE	-1.15047	0.00142133
L1P2_dup535:L1:LINE	-1.08555	0.0499825
L1P2_dup571:L1:LINE	1.05495	0.0316246
L1P3_dup345:L1:LINE	1.14788	0.0249652
L1P3_dup690:L1:LINE	1.16011	0.0366372
L1P4_dup104:L1:LINE	1.16319	0.00426293
L1P4_dup116:L1:LINE	1.16319	0.00426293
L1P4_dup296:L1:LINE	-1.0742	0.0253331
L1PA10_dup3244:L1:LINE	-1.16733	0.0277473
L1PA10_dup614:L1:LINE	1.12575	0.00924096
L1PA10_dup6183:L1:LINE	-1.05917	0.039564
L1PA11_dup1244:L1:LINE	-1.064	0.0410068
L1PA13_dup1572:L1:LINE	-1.12312	0.0166852
L1PA13_dup334:L1:LINE	1.05562	0.0383639
L1PA13_dup5831:L1:LINE	1.21529	0.0413339
L1PA15_dup5010:L1:LINE	1.16101	0.0350605
L1PA2_dup2658:L1:LINE	-1.18778	0.00968374
L1PA2_dup3520:L1:LINE	1.18523	0.0448113
L1PA2_dup78:L1:LINE	1.10233	0.0157744
L1PA3_dup1756:L1:LINE	1.02967	0.0267216
L1PA3_dup1769:L1:LINE	-1.03444	0.0316884
L1PA3_dup2801:L1:LINE	-1.16713	0.0424521
L1PA3_dup363:L1:LINE	-1.2467	0.0220078
L1PA3_dup3757:L1:LINE	1.06141	0.0266188
L1PA3_dup7472:L1:LINE	1.11094	0.0258775
L1PA4_dup3499:L1:LINE	-1.27003	0.0370942
L1PA4_dup4556:L1:LINE	1.06528	0.0160116
L1PA7_dup1252:L1:LINE	1.02947	0.0227587
L1PA7_dup3326:L1:LINE	-1.05971	0.0349725
L1PA7_dup5276:L1:LINE	-1.07622	0.00212683
L1PA8_dup1075:L1:LINE	1.1836	0.00382539
L1PB1_dup2326:L1:LINE	-1.13463	0.00936173
L1PB3_dup1703:L1:LINE	1.12855	0.0236852
L1PBa_dup1277:L1:LINE	1.05049	0.0205563
L1PBa_dup336:L1:LINE	1.09098	0.0412185
L1PREC2_dup362:L1:LINE	-1.0781	0.00717416
L1PREC2_dup3965:L1:LINE	-1.05916	0.0403064
L1PREC2_dup967:L1:LINE	1.14094	0.0265735
L2_dup18729:L2:LINE	-1.07829	0.00961627
L2a_dup114318:L2:LINE	1.05555	0.0376883
L2a_dup114476:L2:LINE	1.29136	0.0322354
L2a_dup54679:L2:LINE	-1.30572	0.0395959
L2a_dup7394:L2:LINE	-1.04551	0.0257458
L2a_dup93676:L2:LINE	1.08048	0.035863
L2a_dup97774:L2:LINE	-1.46035	0.0182375
L2b_dup27275:L2:LINE	-1.26137	0.00531342
L2b_dup67133:L2:LINE	-1.06749	0.0144133
L2c_dup108053:L2:LINE	1.17645	0.00774031
L2c_dup22177:L2:LINE	-1.02242	0.0276727
L2c_dup39376:L2:LINE	-1.2894	0.0319673
L2c_dup82576:L2:LINE	-1.15272	0.0353443
L2c_dup86830:L2:LINE	-1.19507	0.0194806
L3_dup3698:CR1:LINE	1.06611	0.0192023
L3_dup37038:CR1:LINE	1.10934	0.0450502
L4_C_Mam_dup1110:RTE-X:LINE	-1.12932	0.0484801
LTR104_Mam_dup1618:Gypsy:LTR	-1.23024	0.0245867
LTR12C_dup1949:ERV1:LTR	1.38311	0.0475245
LTR12C_dup89:ERV1:LTR	1.58134	0.019096
LTR2_dup325:ERV1:LTR	1.08295	0.0359415
LTR52_dup351:ERVL:LTR	-1.10833	0.0110187
LTR78B_dup687:ERV1:LTR	-1.15642	0.0176162
LTR78_dup2349:ERV1:LTR	1.13408	0.00479727
MADE2_dup1801:TcMar-Mariner:DNA	-1.02123	0.0242859
MER102b_dup879:hAT-Charlie:DNA	-1.08114	0.0221896
MER119_dup1090:hAT-Charlie:DNA	-1.08415	0.0300206
MER124_dup13:DNA:DNA?	-1.17465	0.00251062
MER1B_dup3966:hAT-Charlie:DNA	1.19339	0.0480155
MER1B_dup427:hAT-Charlie:DNA	1.09162	0.025678
MER20B_dup376:hAT-Charlie:DNA	1.05464	0.0343794
MER21A_dup272:ERVL:LTR	1.05492	0.0314763
MER4-int_dup286:ERV1:LTR	1.18113	0.0218141
MER58A_dup9422:hAT-Charlie:DNA	-1.16333	0.0171513
MER58B_dup4942:hAT-Charlie:DNA	1.07675	0.00644259
MER58B_dup5871:hAT-Charlie:DNA	1.03954	0.0278572
MER5A_dup17142:hAT-Charlie:DNA	-1.10547	0.010894
MER5A_dup29006:hAT-Charlie:DNA	-1.03445	0.0322852
MER5A_dup5375:hAT-Charlie:DNA	-1.2129	0.0448455
MER61-int_dup481:ERV1:LTR	1.1529	0.0278511
MER68-int_dup10:ERVL:LTR	1.23531	0.0442047
MIR3_dup24136:MIR:SINE	1.11838	0.0462158
MIR3_dup37088:MIR:SINE	-1.13205	0.0294772
MIR3_dup63579:MIR:SINE	-1.03455	0.0397824
MIR_dup112835:MIR:SINE	-1.15591	0.00225115
MIR_dup157827:MIR:SINE	-1.07845	0.0101381
MIR_dup25425:MIR:SINE	1.15041	0.014752
MIR_dup88045:MIR:SINE	-1.1057	0.0350791
MIRb_dup105719:MIR:SINE	-1.09825	0.049469
MIRb_dup105857:MIR:SINE	1.07088	0.0484508
MIRb_dup13294:MIR:SINE	1.05237	0.0297723
MIRb_dup136001:MIR:SINE	1.06155	0.0251918
MIRb_dup147874:MIR:SINE	1.13668	0.0491411
MIRb_dup158582:MIR:SINE	-1.07314	0.0337398
MIRb_dup47352:MIR:SINE	-1.14202	0.0212189
MIRb_dup80018:MIR:SINE	-1.06195	0.0463923
MIRc_dup69860:MIR:SINE	1.18492	0.0262538
MIRc_dup73548:MIR:SINE	1.10704	0.0417457
MLT1A0_dup4024:ERVL-MaLR:LTR	-1.1444	0.00278512
MLT1B_dup6553:ERVL-MaLR:LTR	-1.05405	0.0348848
MLT1C_dup5002:ERVL-MaLR:LTR	-1.31459	0.0211477
MLT1D_dup6027:ERVL-MaLR:LTR	-1.26524	0.0458875
MSTB_dup4242:ERVL-MaLR:LTR	-1.09106	0.0277733
MSTD-int_dup543:ERVL-MaLR:LTR	1.23584	0.0350451
MamRep38_dup160:hAT:DNA	-1.16293	0.0235852
SST1_dup106:centr:Satellite	1.45156	0.0439177
THE1B-int_dup1283:ERVL-MaLR:LTR	1.14974	0.0100562
Tigger15a_dup593:TcMar-Tigger:DNA	-1.06202	0.0381296
Tigger1_dup1216:TcMar-Tigger:DNA	-1.32245	0.0270996
Tigger1_dup2034:TcMar-Tigger:DNA	1.25914	0.00806228
Tigger1_dup6974:TcMar-Tigger:DNA	-1.08362	0.0179152
Tigger1_dup9974:TcMar-Tigger:DNA	-1.07928	0.0113841
Tigger4_dup1091:TcMar-Tigger:DNA	1.09931	0.0146957
Tigger4_dup592:TcMar-Tigger:DNA	1.10251	0.0194408
Tigger4a_dup1779:TcMar-Tigger:DNA	1.04002	0.0040753
Tigger4b_dup15:TcMar-Tigger:DNA	-1.04572	0.029397
Tigger4b_dup693:TcMar-Tigger:DNA	-1.07253	0.049574

[truncated: 10 more sheets: Figure 8B, Figure 8C, Figure 8D, Figure 8E, Figure 8F, Figure 9B, Figure 9C, Figure S3A, Figure S3E, Figure S7]
